# Supplementary material for: The association between maternal obesity and fetomaternal outcomes in twin pregnancies
Source: PLoS One. 2024 Jul 10;19(7):e0306877. doi: 10.1371/journal.pone.0306877 (PMC11236179; doi:10.1371/journal.pone.0306877)
Supplement: S1 Dataset — (XLSX) [file pone.0306877.s001.xlsx]

## Sheet: Tabelle1
Identification number	Year of birth	Maternal age (years)	BMI	Weight category	Use of ART	Gestational age (weeks)	Gravidity	Parity	Number of abortions	Chorionicity	History of C-Section	Smoker	Pre-existing hypertension	Pre-existing diabetes mellitus type I or II	Mode of delivery	GDM	Preeclampsia	PPH	Fetal demise	5' Apgar <7 Twin #1	5' Apgar <7 Twin #2
2	2005	33	26.9	Overweight	x	32-36+6	4	2	2	dichorionic					Vaginal
3	2005	22	20.8	Normal weight	x	32-36+6	3	2	1	dichorionic	x				C-Section
4	2005	40	22.2	Normal weight		≥ 37+0	5	3	2	dichorionic					Vaginal
8	2005	33	21	Normal weight		28-31+6	1	1	0	monochorionic					C-Section				x
9	2005	35	20.3	Normal weight		≥ 37+0	3	3	0	dichorionic					Vaginal			x
10	2005	34	25.1	Overweight		32-36+6	3	3	0	monochorionic					C-Section
11	2005	28	25.4	Overweight		32-36+6	1	1	0	dichorionic					Vaginal						x
12	2005	37	22.9	Normal weight		≥ 37+0	1	1	0	dichorionic					Vaginal
13	2005	35	25.4	Overweight		28-31+6	5	5	0	monochorionic					C-Section					x
16	2005	32	19.5	Normal weight		32-36+6	2	2	0	dichorionic					C-Section		x
19	2005	47	24	Normal weight	x	32-36+6	1	1	0	dichorionic					C-Section						x
20	2005	37	23.9	Normal weight		32-36+6	1	1	0	dichorionic			x		C-Section
22	2005	32	20.3	Normal weight		32-36+6	3	2	1	dichorionic					C-Section
23	2005	30	25.5	Overweight		≥ 37+0	1	1	0	dichorionic					C-Section
24	2005	36	23	Normal weight		32-36+6	3	3	0	dichorionic	x				C-Section		x
28	2005	27	20.9	Normal weight		≥ 37+0	4	2	2	monochorionic					C-Section
29	2005	30	22.3	Normal weight		≥ 37+0	2	2	0	dichorionic					Vaginal
30	2005	33	19.6	Normal weight		32-36+6	1	1	0	dichorionic					Vaginal
33	2005	24	19	Normal weight		32-36+6	1	1	0	dichorionic					C-Section
36	2005	35	19.5	Normal weight		≥ 37+0	2	2	0	dichorionic					Vaginal
38	2005	25	22	Normal weight		28-31+6	2	2	0	dichorionic					C-Section
39	2005	31	21.1	Normal weight		≥ 37+0	2	2	0	monochorionic					C-Section
40	2005	37	24.7	Normal weight		≥ 37+0	4	2	2	dichorionic	x				C-Section
41	2005	29	21.1	Normal weight		32-36+6	1	1	0	dichorionic		x			C-Section
42	2005	28	19	Normal weight	x	32-36+6	3	1	2	dichorionic					C-Section
45	2005	28	22.8	Normal weight	x	32-36+6	2	2	0	dichorionic					C-Section
46	2005	32	22.5	Normal weight		≥ 37+0	2	1	1	monochorionic					Vaginal
47	2005	36	23.1	Normal weight	x	≥ 37+0	1	1	0	dichorionic					Vaginal
49	2005	32	20	Normal weight		≥ 37+0	2	1	1	dichorionic					C-Section
50	2005	32	18.7	Normal weight		32-36+6	3	2	1	dichorionic					C-Section
51	2005	31	20.2	Normal weight		32-36+6	1	1	0	dichorionic					C-Section
52	2005	32	23	Normal weight		32-36+6	3	2	1	dichorionic					Vaginal
56	2005	29	22.7	Normal weight		≥ 37+0	2	2	0	dichorionic					C-Section
58	2005	35	29.4	Overweight		≥ 37+0	3	3	0	dichorionic					C-Section
59	2005	34	24.4	Normal weight		≥ 37+0	2	2	0	monochorionic					Vaginal
60	2005	39	24.5	Normal weight		≥ 37+0	1	1	0	dichorionic					C-Section
61	2005	34	20.5	Normal weight		≥ 37+0	1	1	0	monochorionic					C-Section		x
62	2005	35	20.5	Normal weight		≥ 37+0	3	1	2	dichorionic					C-Section
63	2005	35	21.7	Normal weight		32-36+6	2	2	0	monochorionic					C-Section		x
65	2005	29	19.5	Normal weight		32-36+6	2	2	0	monochorionic					Vaginal						x
66	2005	30	20.4	Normal weight		32-36+6	2	1	1	monochorionic					C-Section					x
67	2005	35	20.4	Normal weight		≥ 37+0	1	1	0	dichorionic			x		C-Section
68	2005	32	22.7	Normal weight		≥ 37+0	3	2	1	dichorionic					C-Section
70	2005	34	18.6	Normal weight		≥ 37+0	1	1	0	dichorionic					C-Section
71	2005	30	22.5	Normal weight		≥ 37+0	1	1	0	monochorionic					C-Section			x
72	2005	29	22.5	Normal weight		28-31+6	1	1	0	monochorionic					C-Section
73	2005	35	25.8	Overweight		32-36+6	2	1	1	dichorionic					C-Section		x
74	2005	36	22.4	Normal weight		≥ 37+0	1	1	0	dichorionic					Vaginal
75	2005	29	20.5	Normal weight		32-36+6	2	2	0	dichorionic	x				C-Section
76	2005	27	25.6	Overweight		32-36+6	1	1	0	dichorionic					Vaginal
78	2005	26	19.7	Normal weight		32-36+6	1	1	0	dichorionic					C-Section	x		x
79	2005	35	27.2	Overweight		≥ 37+0	1	1	0	monochorionic					C-Section		x	x
81	2006	31	23.3	Normal weight		32-36+6	1	1	0	dichorionic					C-Section
82	2006	29	24.3	Normal weight		≥ 37+0	2	1	1	monochorionic					C-Section
83	2006	40	21.7	Normal weight	x	32-36+6	1	1	0	dichorionic					C-Section
84	2006	44	21.5	Normal weight	x	32-36+6	3	1	2	dichorionic					C-Section
85	2006	26	20.1	Normal weight		32-36+6	1	1	0	dichorionic					C-Section
86	2006	37	19.7	Normal weight		≥ 37+0	1	1	0	monochorionic					C-Section
87	2006	35	24.7	Normal weight		≥ 37+0	5	3	2	dichorionic	x				C-Section
88	2006	27	20	Normal weight		24-27+6	8	7	1	monochorionic	x	x			Vaginal						x
90	2006	38	20.4	Normal weight		32-36+6	1	1	0	dichorionic					Vaginal
91	2006	26	21.9	Normal weight		≥ 37+0	2	2	0	monochorionic					C-Section
92	2006	34	21.3	Normal weight		32-36+6	3	1	2	dichorionic					C-Section			x
93	2006	36	29.4	Overweight		32-36+6	2	1	1	monochorionic					C-Section
96	2006	26	18.5	Normal weight		≥ 37+0	3	2	1	monochorionic	x	x			C-Section
97	2006	40	22.4	Normal weight	x	32-36+6	2	1	1	monochorionic					C-Section		x
98	2006	29	24.3	Normal weight		24-27+6	1	1	0	monochorionic					C-Section
99	2006	35	22.4	Normal weight		32-36+6	2	1	1	dichorionic					Vaginal
100	2006	36	24.2	Normal weight		32-36+6	2	2	0	dichorionic					Vaginal
101	2006	36	24.2	Normal weight		32-36+6	2	2	0	dichorionic					Vaginal
102	2006	40	23.3	Normal weight	x	≥ 37+0	1	1	0	dichorionic					Vaginal		x	x
103	2006	35	27.4	Overweight		≥ 37+0	3	3	0	dichorionic					Vaginal
104	2006	35	20.9	Normal weight		≥ 37+0	3	3	0	monochorionic					C-Section		x
105	2006	29	20.7	Normal weight		32-36+6	2	2	0	dichorionic					Vaginal	x
106	2006	31	28.3	Overweight		≥ 37+0	2	2	0	dichorionic					Vaginal
107	2006	38	21.7	Normal weight		≥ 37+0	1	1	0	dichorionic					C-Section			x
108	2006	35	19.6	Normal weight		≥ 37+0	2	1	1	dichorionic					C-Section		x
110	2006	40	21.7	Normal weight		≥ 37+0	1	1	0	dichorionic					C-Section
111	2006	30	23.2	Normal weight		32-36+6	1	1	0	monochorionic					C-Section		x	x
112	2006	33	19.8	Normal weight		≥ 37+0	1	1	0	dichorionic					C-Section
115	2006	19	23.5	Normal weight		32-36+6	1	1	0	monochorionic					C-Section
116	2006	24	23.5	Normal weight		32-36+6	2	1	1	monochorionic					C-Section
117	2006	32	28.1	Overweight		28-31+6	2	2	0	monochorionic					C-Section
120	2006	30	23.2	Normal weight		≥ 37+0	2	2	0	dichorionic					Vaginal			x
121	2006	34	18.9	Normal weight		32-36+6	2	1	1	monochorionic					C-Section
124	2006	31	20	Normal weight	x	32-36+6	1	1	0	dichorionic					C-Section
125	2006	33	24.6	Normal weight		32-36+6	1	1	0	dichorionic					C-Section	x
126	2006	28	24	Normal weight		32-36+6	2	2	0	dichorionic	x				C-Section
127	2006	37	27	Overweight	x	≥ 37+0	1	1	0	dichorionic					C-Section		x	x
129	2006	25	29	Overweight	x	32-36+6	1	1	0	dichorionic					C-Section	x
130	2006	35	20	Normal weight	x	28-31+6	2	2	0	dichorionic	x				C-Section
131	2006	38	20.5	Normal weight	x	28-31+6	1	1	0	dichorionic					C-Section		x
134	2006	34	22.2	Normal weight		≥ 37+0	1	1	0	dichorionic					Vaginal
136	2006	35	23.5	Normal weight		≥ 37+0	5	4	1	dichorionic					C-Section
137	2006	29	21.6	Normal weight		32-36+6	1	1	0	monochorionic					C-Section						x
138	2006	39	19	Normal weight	x	32-36+6	1	1	0	monochorionic					C-Section
139	2006	38	24.4	Normal weight		32-36+6	3	2	1	monochorionic					C-Section
140	2006	41	29	Overweight	x	≥ 37+0	1	1	0	dichorionic					C-Section
143	2006	37	23.9	Normal weight		32-36+6	1	1	0	dichorionic					C-Section
145	2006	31	27.3	Overweight		≥ 37+0	3	3	0	dichorionic					Vaginal
146	2006	31	22.4	Normal weight		≥ 37+0	1	1	0	dichorionic					C-Section
148	2006	24	22.6	Normal weight		32-36+6	2	2	0	dichorionic					C-Section
149	2006	27	23.6	Normal weight		32-36+6	1	1	0	dichorionic			x		C-Section
152	2006	33	19.4	Normal weight		32-36+6	5	5	0	monochorionic	x				C-Section
153	2006	24	21	Normal weight		≥ 37+0	2	1	1	dichorionic					C-Section
155	2006	33	23	Normal weight		≥ 37+0	2	1	1	monochorionic					C-Section		x
156	2006	28	23.5	Normal weight		≥ 37+0	3	2	1	dichorionic	x				C-Section
157	2006	30	29.7	Overweight		24-27+6	2	1	1	dichorionic					C-Section
158	2006	18	20.9	Normal weight		32-36+6	1	1	0	dichorionic					C-Section
159	2006	34	22.5	Normal weight		≥ 37+0	2	1	1	dichorionic					C-Section
163	2006	36	21.3	Normal weight		≥ 37+0	1	1	0	dichorionic					C-Section		x
164	2006	47	24.3	Normal weight	x	32-36+6	1	1	0	dichorionic					C-Section		x
165	2006	38	29.4	Overweight	x	≥ 37+0	4	4	0	dichorionic					Vaginal
166	2006	38	20	Normal weight		32-36+6	2	2	0	dichorionic					C-Section
169	2006	28	25	Overweight		≥ 37+0	3	2	1	monochorionic					C-Section	x
170	2006	32	25.7	Overweight		≥ 37+0	2	1	1	dichorionic					C-Section
173	2006	38	23.7	Normal weight		≥ 37+0	1	1	0	monochorionic					C-Section
174	2006	39	25.6	Overweight		≥ 37+0	4	2	2	dichorionic					C-Section
175	2006	30	18.7	Normal weight		28-31+6	1	1	0	dichorionic					C-Section
176	2007	35	26.7	Overweight	x	< 24	1	1	0	dichorionic					Vaginal
177	2007	26	18.6	Normal weight		≥ 37+0	1	1	0	dichorionic					C-Section
178	2007	39	21.5	Normal weight		32-36+6	2	2	0	dichorionic					Vaginal
179	2007	40	20.1	Normal weight	x	32-36+6	1	1	0	dichorionic					C-Section		x
180	2007	31	28.9	Overweight		28-31+6	2	2	0	dichorionic					C-Section				x
182	2007	36	20.9	Normal weight		32-36+6	1	1	0	monochorionic					Vaginal
183	2007	34	25.4	Overweight		32-36+6	2	2	0	dichorionic					C-Section
184	2007	47	20.8	Normal weight	x	32-36+6	3	3	0	dichorionic					Vaginal						x
185	2007	29	23.9	Normal weight		32-36+6	1	1	0	monochorionic					C-Section
186	2007	34	23.5	Normal weight		32-36+6	2	2	0	monochorionic					C-Section
187	2007	32	22.3	Normal weight		32-36+6	1	1	0	dichorionic					C-Section
188	2007	31	22.5	Normal weight		≥ 37+0	1	1	0	dichorionic					Vaginal
189	2007	23	24.5	Normal weight		≥ 37+0	1	1	0	dichorionic					C-Section
190	2007	40	25.5	Overweight		28-31+6	4	4	0	monochorionic	x				C-Section
193	2007	39	21.6	Normal weight		32-36+6	4	3	1	dichorionic	x				Vaginal
194	2007	38	23.1	Normal weight		32-36+6	1	1	0	monochorionic					C-Section	x
196	2007	30	19.9	Normal weight		32-36+6	1	1	0	dichorionic					Vaginal	x
197	2007	25	23.6	Normal weight	x	32-36+6	1	1	0	dichorionic					C-Section
198	2007	28	24.24	Normal weight		32-36+6	2	2	0	monochorionic	x				C-Section
199	2007	31	19.8	Normal weight		≥ 37+0	2	2	0	monochorionic					C-Section
200	2007	30	22.6	Normal weight		≥ 37+0	1	1	0	dichorionic					C-Section
201	2007	28	28.7	Overweight		≥ 37+0	2	1	1	dichorionic					C-Section		x
202	2007	36	21.1	Normal weight		32-36+6	3	2	1	dichorionic					Vaginal			x
203	2007	36	23	Normal weight		≥ 37+0	7	4	3	monochorionic					Vaginal
205	2007	36	23.9	Normal weight		32-36+6	1	1	0	monochorionic					C-Section
206	2007	33	18.6	Normal weight		≥ 37+0	2	1	1	dichorionic					Vaginal
207	2007	31	26.9	Overweight		32-36+6	3	3	0	dichorionic					C-Section
208	2007	34	27.1	Overweight		≥ 37+0	2	2	0	dichorionic					Vaginal	x
209	2007	40	21.5	Normal weight	x	28-31+6	3	3	0	monochorionic					C-Section
212	2007	27	29.6	Overweight	x	32-36+6	1	1	0	dichorionic					C-Section
213	2007	33	21.2	Normal weight		≥ 37+0	1	1	0	monochorionic					C-Section
215	2007	39	28.4	Overweight		≥ 37+0	4	1	3	dichorionic					C-Section	x
216	2007	24	21.6	Normal weight		≥ 37+0	2	2	0	dichorionic					C-Section
217	2007	33	21	Normal weight		32-36+6	2	2	0	dichorionic					C-Section
219	2007	34	25	Overweight	x	24-27+6	2	1	1	dichorionic					C-Section
220	2007	35	22.64	Normal weight		32-36+6	1	1	0	monochorionic					Vaginal
222	2007	35	20.58	Normal weight	x	≥ 37+0	2	2	0	dichorionic					C-Section
223	2007	28	26.35	Overweight		32-36+6	2	2	0	dichorionic					C-Section
226	2007	32	24.09	Normal weight	x	32-36+6	1	1	0	dichorionic					C-Section
227	2007	36	27.22	Overweight		32-36+6	2	2	0	dichorionic	x				C-Section	x
229	2007	36	24	Normal weight		32-36+6	1	1	0	monochorionic					C-Section
230	2007	29	19.36	Normal weight		32-36+6	1	1	0	monochorionic					Vaginal
231	2007	35	25.71	Overweight		32-36+6	4	3	1	monochorionic	x				C-Section
233	2007	32	19.4	Normal weight	x	≥ 37+0	1	1	0	dichorionic					Vaginal	x
234	2007	34	25.3	Overweight		≥ 37+0	1	1	0	dichorionic					Vaginal
235	2007	37	23.2	Normal weight	x	32-36+6	3	2	1	dichorionic					C-Section	x
236	2007	38	21.97	Normal weight	x	28-31+6	1	1	0	dichorionic					C-Section
239	2007	48	23.5	Normal weight	x	≥ 37+0	2	2	0	dichorionic					C-Section	x
240	2007	32	20	Normal weight	x	32-36+6	1	1	0	dichorionic					C-Section
243	2007	34	20.4	Normal weight		≥ 37+0	1	1	0	dichorionic					Vaginal
244	2007	32	25.59	Overweight		32-36+6	2	2	0	monochorionic					C-Section
246	2007	24	20.2	Normal weight		32-36+6	3	3	0	monochorionic	x				C-Section
247	2007	22	21.3	Normal weight		32-36+6	1	1	0	monochorionic					C-Section
249	2007	37	22.5	Normal weight		32-36+6	4	2	2	dichorionic					C-Section
250	2007	39	22.9	Normal weight	x	≥ 37+0	2	1	1	dichorionic					Vaginal
251	2007	39	22.3	Normal weight		32-36+6	2	2	0	monochorionic	x				C-Section
252	2007	40	21.55	Normal weight		32-36+6	1	1	0	monochorionic					C-Section	x
253	2007	27	27.7	Overweight		32-36+6	2	1	1	dichorionic					Vaginal
254	2007	33	20.7	Normal weight		32-36+6	1	1	0	dichorionic					C-Section
255	2007	37	19.5	Normal weight		32-36+6	3	2	1	dichorionic					C-Section	x
256	2007	30	23	Normal weight	x	32-36+6	1	1	0	dichorionic					C-Section
257	2007	20	25.4	Overweight		24-27+6	1	1	0	monochorionic					C-Section				x		x
258	2007	23	19.8	Normal weight		32-36+6	1	1	0	dichorionic					C-Section
259	2007	26	25.8	Overweight		28-31+6	4	1	3	dichorionic					C-Section
261	2007	39	21.8	Normal weight	x	≥ 37+0	1	1	0	dichorionic					C-Section
262	2007	29	24	Normal weight	x	≥ 37+0	1	1	0	dichorionic					Vaginal
264	2007	32	29.4	Overweight		≥ 37+0	2	2	0	monochorionic					Both	x	x
266	2007	34	25.4	Overweight		32-36+6	2	2	0	dichorionic	x				C-Section
267	2007	35	22.1	Normal weight		≥ 37+0	2	2	0	monochorionic					Vaginal
269	2007	40	23.1	Normal weight	x	28-31+6	1	1	0	dichorionic					C-Section
270	2007	38	19.92	Normal weight	x	≥ 37+0	2	2	0	monochorionic					C-Section
272	2007	39	23.2	Normal weight	x	28-31+6	1	1	0	dichorionic					C-Section
273	2007	38	29.7	Overweight		32-36+6	2	2	0	monochorionic					C-Section	x
274	2007	50	20.2	Normal weight	x	28-31+6	4	1	3	dichorionic					C-Section
276	2007	36	20.3	Normal weight	x	32-36+6	1	1	0	dichorionic					Vaginal
277	2007	29	23.3	Normal weight		≥ 37+0	2	1	1	dichorionic					C-Section
278	2007	30	26.7	Overweight		32-36+6	1	1	0	dichorionic					C-Section
279	2007	24	29.7	Overweight		≥ 37+0	2	2	0	dichorionic					C-Section
280	2007	34	21.3	Normal weight		32-36+6	2	2	0	dichorionic					C-Section
281	2007	35	23.5	Normal weight	x	32-36+6	1	1	0	dichorionic					Vaginal
282	2007	38	21.6	Normal weight		32-36+6	1	1	0	monochorionic					C-Section	x
286	2008	35	21.5	Normal weight		32-36+6	1	1	0	dichorionic					C-Section
287	2008	32	28.58	Overweight		≥ 37+0	3	3	0	dichorionic	x	x		x	C-Section
288	2008	32	22.5	Normal weight		32-36+6	1	1	0	dichorionic					C-Section
289	2008	25	19.5	Normal weight		32-36+6	1	1	0	dichorionic					C-Section	x	x
290	2008	32	29.41	Overweight		< 24	2	2	0	monochorionic					Vaginal					x
291	2008	30	24.5	Normal weight		≥ 37+0	2	2	0	dichorionic					Vaginal
292	2008	38	24.3	Normal weight		28-31+6	1	1	0	dichorionic					C-Section
293	2008	28	26.5	Overweight		≥ 37+0	1	1	0	dichorionic					Vaginal		x
294	2008	27	21.6	Normal weight		32-36+6	2	1	1	dichorionic					C-Section
295	2008	31	29.6	Overweight		32-36+6	1	1	0	dichorionic					C-Section
297	2008	38	20	Normal weight		≥ 37+0	3	2	1	monochorionic					Vaginal
299	2008	38	21.78	Normal weight		≥ 37+0	1	1	0	dichorionic					C-Section
300	2008	29	23.88	Normal weight		32-36+6	1	1	0	dichorionic					C-Section		x
301	2008	31	20.1	Normal weight		≥ 37+0	4	3	1	dichorionic					Vaginal
302	2008	40	27.3	Overweight	x	32-36+6	1	1	0	dichorionic					C-Section
303	2008	36	23.1	Normal weight		≥ 37+0	3	3	0	dichorionic					Vaginal
305	2008	30	25.4	Overweight		32-36+6	1	1	0	monochorionic					C-Section
306	2008	35	19	Normal weight		32-36+6	1	1	0	monochorionic					Vaginal		x
308	2008	26	23.53	Normal weight		32-36+6	2	2	0	monochorionic					Vaginal
309	2008	38	20.1	Normal weight		≥ 37+0	2	2	0	dichorionic					Vaginal
310	2008	35	19.6	Normal weight	x	≥ 37+0	1	1	0	dichorionic					Vaginal
311	2008	37	20.9	Normal weight		≥ 37+0	4	2	2	dichorionic	x				C-Section
312	2008	36	23.71	Normal weight		32-36+6	3	3	0	monochorionic					Vaginal			x
313	2008	33	19.2	Normal weight		24-27+6	2	1	1	dichorionic					C-Section
314	2008	38	23.7	Normal weight		24-27+6	2	2	0	dichorionic					C-Section
315	2008	29	23.5	Normal weight		32-36+6	3	2	1	dichorionic	x				C-Section
316	2008	29	25.7	Overweight	x	≥ 37+0	4	3	1	dichorionic					Vaginal
317	2008	33	20.5	Normal weight		≥ 37+0	2	2	0	dichorionic	x				C-Section	x
318	2008	38	21.6	Normal weight		≥ 37+0	2	2	0	dichorionic					C-Section
319	2008	29	20.38	Normal weight		≥ 37+0	2	2	0	dichorionic					C-Section	x			x
320	2008	33	28.2	Overweight		32-36+6	1	1	0	dichorionic					C-Section	x
321	2008	31	20.4	Normal weight		32-36+6	1	1	0	monochorionic					Vaginal
322	2008	29	22.2	Normal weight		32-36+6	3	1	2	dichorionic					C-Section
323	2008	36	21.91	Normal weight		32-36+6	3	2	1	dichorionic					C-Section
324	2008	34	24.17	Normal weight		32-36+6	4	3	1	dichorionic					C-Section
325	2008	30	19.3	Normal weight		≥ 37+0	1	1	0	dichorionic					C-Section
327	2008	27	19.14	Normal weight		32-36+6	1	1	0	monochorionic					C-Section
330	2008	35	26.7	Overweight		32-36+6	4	4	0	dichorionic					Vaginal	x
331	2008	38	26.4	Overweight		32-36+6	1	1	0	dichorionic			x		C-Section
332	2008	33	24	Normal weight	x	≥ 37+0	1	1	0	dichorionic					C-Section
333	2008	32	20.5	Normal weight		32-36+6	1	1	0	dichorionic					C-Section
334	2008	31	21.5	Normal weight		≥ 37+0	2	2	0	dichorionic					Vaginal
335	2008	37	24.5	Normal weight		32-36+6	2	2	0	monochorionic					C-Section
336	2008	42	22.9	Normal weight	x	≥ 37+0	3	1	2	dichorionic					C-Section
337	2008	36	19.8	Normal weight		≥ 37+0	1	1	0	dichorionic					Vaginal
340	2008	33	21.2	Normal weight		32-36+6	2	2	0	dichorionic					C-Section
341	2008	28	25.7	Overweight		28-31+6	1	1	0	dichorionic					C-Section
342	2008	31	25	Overweight		32-36+6	1	1	0	dichorionic					C-Section
343	2008	36	25.5	Overweight		32-36+6	5	3	2	monochorionic	x				C-Section
344	2008	30	22.5	Normal weight		≥ 37+0	1	1	0	dichorionic					C-Section
346	2008	37	27.5	Overweight		≥ 37+0	6	4	2	dichorionic					C-Section
348	2008	39	23.3	Normal weight		32-36+6	1	1	0	dichorionic					C-Section		x
349	2008	25	19.9	Normal weight		≥ 37+0	1	1	0	dichorionic					Vaginal			x
350	2008	32	20.28	Normal weight		28-31+6	1	1	0	monochorionic					C-Section
351	2008	28	22.39	Normal weight		28-31+6	2	2	0	monochorionic					C-Section						x
352	2008	44	27.43	Overweight		< 24	3	2	1	dichorionic	x				Vaginal					x	x
353	2008	41	28.5	Overweight	x	28-31+6	3	2	1	dichorionic					C-Section
355	2008	29	22.4	Normal weight		≥ 37+0	1	1	0	dichorionic					Vaginal			x
356	2008	36	21.6	Normal weight	x	≥ 37+0	1	1	0	dichorionic					C-Section
357	2008	26	18.7	Normal weight		≥ 37+0	1	1	0	monochorionic					Vaginal	x
358	2008	22	20.7	Normal weight		28-31+6	1	1	0	dichorionic					C-Section
360	2008	41	19.9	Normal weight		32-36+6	3	2	1	dichorionic					Vaginal	x
362	2008	42	23.5	Normal weight		32-36+6	2	2	0	dichorionic	x				C-Section
363	2008	41	27.7	Overweight		32-36+6	3	2	1	monochorionic					Vaginal
364	2008	38	22.7	Normal weight	x	32-36+6	1	1	0	dichorionic					C-Section
365	2008	35	22	Normal weight	x	≥ 37+0	1	1	0	dichorionic					C-Section
366	2008	35	23.1	Normal weight		32-36+6	1	1	0	dichorionic					C-Section
367	2008	32	20.4	Normal weight		28-31+6	1	1	0	dichorionic					C-Section
368	2008	31	22.27	Normal weight	x	24-27+6	2	1	1	monochorionic					C-Section
369	2008	30	29.7	Overweight	x	32-36+6	2	2	0	dichorionic					C-Section
370	2008	29	21.87	Normal weight		≥ 37+0	4	3	1	dichorionic					Vaginal
371	2008	33	20.7	Normal weight		32-36+6	1	1	0	dichorionic					C-Section
372	2008	32	24	Normal weight		32-36+6	6	3	3	dichorionic	x				C-Section
375	2008	37	19.1	Normal weight		≥ 37+0	1	1	0	dichorionic					C-Section
376	2008	39	25	Overweight		32-36+6	6	4	2	monochorionic					C-Section
378	2008	36	25.1	Overweight		≥ 37+0	1	1	0	dichorionic					C-Section
379	2008	31	24	Normal weight	x	≥ 37+0	1	1	0	dichorionic					C-Section
381	2008	40	19.8	Normal weight	x	≥ 37+0	2	1	1	dichorionic					C-Section
383	2008	43	23.1	Normal weight		32-36+6	2	2	0	monochorionic					C-Section		x
385	2008	26	22.1	Normal weight		32-36+6	1	1	0	dichorionic					C-Section		x
386	2008	40	19.7	Normal weight	x	32-36+6	1	1	0	dichorionic					C-Section		x
388	2009	40	21.88	Normal weight	x	32-36+6	3	2	1	dichorionic	x				C-Section
389	2009	34	27.9	Overweight		≥ 37+0	4	3	1	monochorionic	x				C-Section
390	2009	33	20.1	Normal weight		≥ 37+0	1	1	0	dichorionic					C-Section	x
391	2009	33	26.8	Overweight		32-36+6	1	1	0	dichorionic					Vaginal	x
392	2009	32	25.3	Overweight		≥ 37+0	1	1	0	dichorionic					Vaginal
393	2009	31	25.7	Overweight	x	≥ 37+0	3	1	2	dichorionic					C-Section		x
394	2009	34	22.6	Normal weight		32-36+6	1	1	0	dichorionic					C-Section
395	2009	36	22.59	Normal weight		≥ 37+0	1	1	0	dichorionic					C-Section
396	2009	37	27.6	Overweight		≥ 37+0	4	4	0	dichorionic					C-Section
397	2009	35	20.32	Normal weight		28-31+6	3	2	1	monochorionic					C-Section	x
398	2009	40	20.07	Normal weight	x	≥ 37+0	2	2	0	dichorionic					C-Section
399	2009	36	21	Normal weight		32-36+6	4	3	1	dichorionic	x				C-Section
400	2009	18	28	Overweight		≥ 37+0	1	1	0	dichorionic					C-Section
401	2009	28	22	Normal weight		≥ 37+0	1	1	0	dichorionic					C-Section
403	2009	34	20.08	Normal weight		28-31+6	2	2	0	dichorionic	x				C-Section
405	2009	39	25	Overweight		≥ 37+0	1	1	0	dichorionic					C-Section
406	2009	26	26.17	Overweight		≥ 37+0	4	3	1	dichorionic					Vaginal
407	2009	32	22.1	Normal weight		≥ 37+0	1	1	0	dichorionic					C-Section
408	2009	36	19.4	Normal weight		32-36+6	3	2	1	dichorionic					Vaginal		x
409	2009	35	23	Normal weight		≥ 37+0	2	2	0	monochorionic					Both
410	2009	37	20.24	Normal weight		32-36+6	2	2	0	dichorionic					C-Section
411	2009	34	20.57	Normal weight		32-36+6	1	1	0	dichorionic					C-Section	x
412	2009	29	22.86	Normal weight	x	≥ 37+0	1	1	0	dichorionic					C-Section
413	2009	40	19	Normal weight	x	≥ 37+0	1	1	0	dichorionic					Vaginal
414	2009	38	23	Normal weight	x	≥ 37+0	1	1	0	dichorionic				x	C-Section
415	2009	34	19.14	Normal weight		24-27+6	3	2	1	dichorionic	x				C-Section
417	2009	35	21.9	Normal weight		32-36+6	1	1	0	dichorionic					C-Section		x
418	2009	26	19.23	Normal weight	x	32-36+6	2	1	1	dichorionic					C-Section
419	2009	31	19.92	Normal weight		32-36+6	1	1	0	dichorionic					C-Section	x
420	2009	34	20.8	Normal weight		≥ 37+0	1	1	0	dichorionic					Vaginal			x
423	2009	41	18.65	Normal weight	x	≥ 37+0	2	2	0	dichorionic					C-Section
424	2009	33	20.28	Normal weight		32-36+6	1	1	0	dichorionic					C-Section
426	2009	31	22.41	Normal weight		≥ 37+0	2	1	1	monochorionic					C-Section
427	2009	26	21.1	Normal weight		≥ 37+0	2	2	0	monochorionic					C-Section
428	2009	34	18.81	Normal weight		32-36+6	3	3	0	dichorionic					C-Section
429	2009	31	19.71	Normal weight	x	32-36+6	2	2	0	dichorionic					C-Section
430	2009	30	24.51	Normal weight		32-36+6	2	2	0	dichorionic	x				C-Section
431	2009	30	24.16	Normal weight		32-36+6	2	2	0	dichorionic					Vaginal
432	2009	31	23.14	Normal weight		32-36+6	6	3	3	dichorionic	x			x	C-Section
435	2009	36	21	Normal weight	x	32-36+6	1	1	0	dichorionic					C-Section		x
436	2009	31	20.83	Normal weight		28-31+6	1	1	0	monochorionic					C-Section		x
438	2009	32	25.34	Overweight		≥ 37+0	2	1	1	dichorionic					Vaginal
439	2009	36	24	Normal weight	x	≥ 37+0	1	1	0	dichorionic					C-Section
441	2009	29	21.56	Normal weight	x	< 24	1	1	0	dichorionic					Vaginal
442	2009	32	21.47	Normal weight		32-36+6	1	1	0	monochorionic					Vaginal
443	2009	39	20.81	Normal weight	x	32-36+6	1	1	0	dichorionic					C-Section			x
444	2009	43	28.2	Overweight	x	32-36+6	1	1	0	dichorionic					C-Section	x
445	2009	28	26.3	Overweight		32-36+6	1	1	0	monochorionic					C-Section						x
447	2009	32	25.97	Overweight		≥ 37+0	3	3	0	dichorionic					Vaginal	x
448	2009	42	23.83	Normal weight	x	≥ 37+0	1	1	0	dichorionic			x		C-Section
449	2009	22	23.88	Normal weight		≥ 37+0	3	2	1	dichorionic					Vaginal
450	2009	38	24.28	Normal weight	x	32-36+6	1	1	0	dichorionic					C-Section
451	2009	24	22.32	Normal weight		≥ 37+0	1	1	0	monochorionic					Vaginal			x
452	2009	28	22	Normal weight		≥ 37+0	2	2	0	monochorionic					Vaginal
453	2009	39	26.89	Overweight		32-36+6	1	1	0	dichorionic					Vaginal
454	2009	29	23.6	Normal weight		≥ 37+0	1	1	0	dichorionic					Vaginal
455	2009	33	22.76	Normal weight		32-36+6	5	3	2	monochorionic					C-Section
458	2009	37	22.04	Normal weight	x	≥ 37+0	2	2	0	dichorionic					Vaginal
459	2009	31	22	Normal weight	x	32-36+6	2	1	1	dichorionic					C-Section
460	2009	34	20.38	Normal weight	x	32-36+6	2	1	1	dichorionic					C-Section
461	2009	28	29.24	Overweight		32-36+6	1	1	0	dichorionic				x	C-Section
463	2009	26	26.8	Overweight		≥ 37+0	2	2	0	dichorionic					Vaginal
464	2009	30	25.7	Overweight		32-36+6	1	1	0	monochorionic					Vaginal
465	2009	39	19.4	Normal weight	x	≥ 37+0	1	1	0	dichorionic					Vaginal
467	2009	34	24.2	Normal weight	x	32-36+6	1	1	0	dichorionic					C-Section	x
468	2009	27	26.06	Overweight	x	< 24	1	1	0	monochorionic					Vaginal					x	x
470	2009	32	19.8	Normal weight		≥ 37+0	2	1	1	dichorionic					C-Section
471	2009	34	25.78	Overweight		32-36+6	2	2	0	dichorionic					C-Section
472	2009	36	25.8	Overweight	x	32-36+6	1	1	0	dichorionic					C-Section
473	2009	26	19	Normal weight		32-36+6	1	1	0	dichorionic					C-Section
474	2009	38	21.6	Normal weight		≥ 37+0	2	2	0	dichorionic					Vaginal
475	2009	34	28.4	Overweight		≥ 37+0	3	2	1	dichorionic					Both
479	2009	24	20	Normal weight		24-27+6	2	1	1	dichorionic					C-Section						x
480	2009	32	22.2	Normal weight		32-36+6	2	2	0	monochorionic					C-Section
481	2009	31	19	Normal weight		≥ 37+0	1	1	0	dichorionic					C-Section
482	2009	34	22.5	Normal weight	x	≥ 37+0	1	1	0	dichorionic					Vaginal
484	2009	31	27.04	Overweight		24-27+6	3	2	1	monochorionic					Vaginal			x	x
485	2009	32	29.6	Overweight		32-36+6	5	4	1	dichorionic	x				C-Section	x		x
486	2009	31	27	Overweight		≥ 37+0	3	3	0	monochorionic	x				C-Section
487	2009	33	24.1	Normal weight		≥ 37+0	1	1	0	dichorionic					C-Section
489	2009	38	21.5	Normal weight		28-31+6	2	1	1	monochorionic					C-Section						x
491	2009	38	22.7	Normal weight	x	32-36+6	2	1	1	dichorionic					C-Section
492	2009	41	26.3	Overweight	x	≥ 37+0	3	1	2	dichorionic					Vaginal
493	2009	35	24.8	Normal weight		28-31+6	1	1	0	monochorionic					C-Section
494	2009	35	22.2	Normal weight		32-36+6	2	2	0	monochorionic					C-Section	x
497	2009	32	19.3	Normal weight		≥ 37+0	3	3	0	dichorionic					Vaginal
498	2009	35	22	Normal weight	x	32-36+6	1	1	0	dichorionic					C-Section
499	2009	29	28	Overweight		≥ 37+0	1	1	0	dichorionic					C-Section
500	2009	28	27	Overweight		≥ 37+0	1	1	0	dichorionic					C-Section		x
501	2009	37	23.3	Normal weight	x	32-36+6	1	1	0	dichorionic					C-Section
502	2009	34	20.07	Normal weight		32-36+6	3	1	2	monochorionic					C-Section	x
503	2009	36	23.6	Normal weight	x	32-36+6	1	1	0	dichorionic					C-Section
504	2009	36	20	Normal weight		32-36+6	1	1	0	dichorionic					C-Section
505	2009	36	21.05	Normal weight		≥ 37+0	2	2	0	dichorionic					C-Section
506	2009	29	29.6	Overweight	x	≥ 37+0	3	2	1	dichorionic					C-Section
507	2009	30	28.2	Overweight	x	≥ 37+0	1	1	0	dichorionic					C-Section
508	2009	29	24.09	Normal weight		≥ 37+0	2	2	0	monochorionic					Vaginal
509	2009	23	29	Overweight		32-36+6	1	1	0	dichorionic					C-Section		x				x
510	2009	44	24.3	Normal weight	x	≥ 37+0	2	1	1	dichorionic					C-Section
511	2009	24	22	Normal weight		28-31+6	2	1	1	dichorionic					C-Section
512	2009	32	25.15	Overweight		32-36+6	1	1	0	dichorionic					C-Section	x
513	2009	37	22.9	Normal weight	x	≥ 37+0	1	1	0	dichorionic				x	C-Section
514	2009	30	21.9	Normal weight		32-36+6	1	1	0	dichorionic					C-Section			x
515	2009	35	24.5	Normal weight		≥ 37+0	2	2	0	dichorionic	x				C-Section
516	2009	25	23.7	Normal weight		≥ 37+0	1	1	0	dichorionic					Vaginal
517	2009	33	22.4	Normal weight		≥ 37+0	1	1	0	dichorionic					Vaginal
518	2009	45	28	Overweight	x	28-31+6	1	1	0	dichorionic					C-Section
519	2009	33	21.1	Normal weight	x	≥ 37+0	1	1	0	dichorionic					C-Section
520	2009	34	19.5	Normal weight		≥ 37+0	2	1	1	dichorionic					C-Section
521	2009	33	29	Overweight		≥ 37+0	3	3	0	dichorionic	x	x			C-Section
522	2009	39	21.1	Normal weight	x	32-36+6	1	1	0	dichorionic					C-Section	x
523	2010	34	19.1	Normal weight		28-31+6	1	1	0	dichorionic					C-Section					x	x
524	2010	41	27.5	Overweight	x	≥ 37+0	7	3	4	dichorionic	x				C-Section
525	2010	36	23.3	Normal weight		32-36+6	2	1	1	monochorionic					Vaginal
527	2010	34	23.3	Normal weight	x	32-36+6	1	1	0	dichorionic					Vaginal			x
528	2010	27	26.56	Overweight		28-31+6	1	1	0	monochorionic		x			C-Section
529	2010	27	28.2	Overweight		≥ 37+0	2	2	0	dichorionic					Vaginal
530	2010	33	21	Normal weight	x	≥ 37+0	1	1	0	dichorionic					Vaginal
531	2010	35	23.3	Normal weight		≥ 37+0	2	1	1	dichorionic					C-Section		x
532	2010	34	20.9	Normal weight	x	32-36+6	1	1	0	dichorionic					C-Section
533	2010	25	20	Normal weight		32-36+6	2	1	1	dichorionic					C-Section
534	2010	36	22.2	Normal weight		≥ 37+0	3	1	2	dichorionic					C-Section
535	2010	36	22.8	Normal weight		32-36+6	2	2	0	dichorionic					Vaginal
536	2010	36	23.5	Normal weight		≥ 37+0	1	1	0	monochorionic					C-Section
537	2010	35	26.35	Overweight	x	24-27+6	1	1	0	monochorionic					C-Section			x	x
538	2010	31	28.7	Overweight		32-36+6	3	1	2	monochorionic					C-Section						x
539	2010	38	20	Normal weight		≥ 37+0	5	3	2	monochorionic					Vaginal
540	2010	30	21.8	Normal weight		< 24	4	1	3	monochorionic					Vaginal					x	x
541	2010	40	24.8	Normal weight	x	32-36+6	1	1	0	dichorionic					C-Section
542	2010	29	25.8	Overweight	x	32-36+6	1	1	0	dichorionic			x		C-Section
543	2010	33	21	Normal weight	x	32-36+6	1	1	0	dichorionic					Vaginal
544	2010	21	19	Normal weight		32-36+6	4	1	3	monochorionic					Vaginal
545	2010	30	20	Normal weight	x	≥ 37+0	2	1	1	dichorionic					C-Section
546	2010	28	22.4	Normal weight		32-36+6	1	1	0	dichorionic					Vaginal	x
547	2010	28	27.8	Overweight		24-27+6	6	2	4	monochorionic					C-Section					x
548	2010	34	19.9	Normal weight		≥ 37+0	1	1	0	dichorionic					Vaginal	x
549	2010	41	24	Normal weight		≥ 37+0	7	7	0	dichorionic					C-Section
550	2010	31	24	Normal weight		32-36+6	3	3	0	dichorionic					Vaginal
552	2010	31	25	Overweight		≥ 37+0	1	1	0	monochorionic					C-Section
553	2010	37	19	Normal weight	x	≥ 37+0	1	1	0	dichorionic					C-Section
554	2010	33	23.2	Normal weight		32-36+6	2	2	0	dichorionic					C-Section					x
555	2010	31	20.3	Normal weight		≥ 37+0	1	1	0	monochorionic					Vaginal
557	2010	30	20.45	Normal weight	x	< 24	2	1	1	dichorionic					Vaginal					x	x
558	2010	38	20.9	Normal weight		32-36+6	1	1	0	dichorionic					C-Section		x
559	2010	37	27	Overweight		32-36+6	1	1	0	dichorionic					C-Section		x
560	2010	38	22.3	Normal weight		≥ 37+0	1	1	0	monochorionic					C-Section	x
561	2010	33	21	Normal weight		≥ 37+0	2	2	0	dichorionic					C-Section
562	2010	39	22.15	Normal weight	x	32-36+6	3	1	2	dichorionic					C-Section
564	2010	37	22	Normal weight		≥ 37+0	2	2	0	dichorionic					Both
567	2010	33	20.5	Normal weight		≥ 37+0	2	2	0	dichorionic					C-Section
568	2010	30	23.6	Normal weight		32-36+6	1	1	0	dichorionic					C-Section
569	2010	40	20.2	Normal weight	x	32-36+6	1	1	0	dichorionic					C-Section
570	2010	40	23	Normal weight		24-27+6	4	2	2	monochorionic					C-Section	x
571	2010	31	25.4	Overweight		32-36+6	1	1	0	dichorionic					Vaginal
573	2010	39	25	Overweight		≥ 37+0	4	1	3	dichorionic					C-Section
574	2010	44	19.6	Normal weight	x	≥ 37+0	1	1	0	dichorionic					C-Section
575	2010	34	21	Normal weight	x	≥ 37+0	2	1	1	dichorionic					Vaginal
577	2010	23	20.2	Normal weight		32-36+6	2	2	0	dichorionic					Vaginal
578	2010	37	20.7	Normal weight		32-36+6	3	3	0	dichorionic	x				Vaginal			x
579	2010	45	20	Normal weight	x	≥ 37+0	2	2	0	dichorionic					Vaginal
581	2010	31	18.69	Normal weight		≥ 37+0	1	1	0	monochorionic					Vaginal				x
582	2010	31	27.6	Overweight		32-36+6	2	2	0	dichorionic	x				Vaginal	x					x
583	2010	27	24	Normal weight	x	32-36+6	1	1	0	dichorionic					C-Section
584	2010	26	24	Normal weight	x	≥ 37+0	1	1	0	dichorionic					C-Section
585	2010	29	20.2	Normal weight		≥ 37+0	1	1	0	dichorionic					C-Section
586	2010	29	22.5	Normal weight		32-36+6	1	1	0	monochorionic					C-Section
587	2010	34	23.6	Normal weight		32-36+6	1	1	0	monochorionic					C-Section
588	2010	28	29.05	Overweight		< 24	2	1	1	monochorionic					Vaginal			x	x
589	2010	35	19.7	Normal weight		≥ 37+0	2	2	0	dichorionic					C-Section
590	2010	38	22	Normal weight	x	24-27+6	1	1	0	dichorionic					C-Section					x
591	2010	35	22.6	Normal weight		≥ 37+0	1	1	0	dichorionic					Vaginal
592	2010	38	22.8	Normal weight	x	32-36+6	1	1	0	dichorionic					C-Section
593	2010	30	23.8	Normal weight	x	32-36+6	1	1	0	dichorionic					Vaginal		x
594	2010	30	24.5	Normal weight	x	≥ 37+0	1	1	0	dichorionic					C-Section
595	2010	32	21.6	Normal weight	x	≥ 37+0	2	1	1	dichorionic					C-Section
596	2010	29	20.9	Normal weight	x	32-36+6	1	1	0	dichorionic					C-Section	x
597	2010	45	23.1	Normal weight	x	≥ 37+0	5	2	3	dichorionic	x				C-Section			x
598	2010	40	24.2	Normal weight	x	32-36+6	2	1	1	dichorionic					C-Section		x
599	2010	35	18.6	Normal weight	x	32-36+6	1	1	0	dichorionic					C-Section		x	x
601	2010	38	24	Normal weight	x	≥ 37+0	1	1	0	dichorionic				x	Both		x	x
602	2010	39	21	Normal weight		32-36+6	3	2	1	dichorionic					C-Section
604	2010	32	20.1	Normal weight		32-36+6	2	1	1	dichorionic					Vaginal
605	2010	33	19.47	Normal weight	x	≥ 37+0	1	1	0	dichorionic					C-Section
606	2010	29	29.3	Overweight	x	≥ 37+0	2	1	1	dichorionic					C-Section
608	2010	26	24.2	Normal weight		≥ 37+0	2	2	0	dichorionic					Vaginal	x
609	2010	35	21	Normal weight		≥ 37+0	4	1	3	monochorionic					C-Section
610	2010	26	26	Overweight		≥ 37+0	2	2	0	monochorionic	x				C-Section
611	2010	40	23.1	Normal weight	x	28-31+6	1	1	0	dichorionic					C-Section
612	2010	26	20.6	Normal weight	x	≥ 37+0	2	1	1	dichorionic					C-Section
613	2010	36	19	Normal weight		32-36+6	4	3	1	dichorionic					C-Section
614	2010	39	19.3	Normal weight	x	32-36+6	2	1	1	dichorionic					C-Section
616	2010	36	20.7	Normal weight	x	≥ 37+0	2	2	0	dichorionic	x				C-Section
617	2010	38	21.1	Normal weight		32-36+6	1	1	0	monochorionic					C-Section		x	x
618	2010	35	21.1	Normal weight	x	≥ 37+0	1	1	0	dichorionic					C-Section
619	2010	27	19.9	Normal weight		≥ 37+0	3	3	0	monochorionic					C-Section	x
621	2010	34	21	Normal weight		≥ 37+0	2	2	0	dichorionic					Vaginal
622	2010	23	22	Normal weight		32-36+6	4	1	3	dichorionic					C-Section
623	2010	30	20	Normal weight		≥ 37+0	1	1	0	dichorionic					Vaginal
624	2010	29	23.5	Normal weight	x	≥ 37+0	1	1	0	dichorionic					Vaginal			x
625	2010	42	21.8	Normal weight	x	≥ 37+0	1	1	0	dichorionic					C-Section
626	2010	36	20.2	Normal weight		32-36+6	3	1	2	dichorionic					C-Section
628	2010	38	21.2	Normal weight		32-36+6	1	1	0	monochorionic					C-Section
630	2010	35	19.2	Normal weight		≥ 37+0	2	2	0	dichorionic					C-Section		x
631	2010	30	25.71	Overweight		32-36+6	1	1	0	dichorionic					Both
632	2010	34	20.08	Normal weight	x	32-36+6	1	1	0	dichorionic					C-Section				x
633	2010	35	21.9	Normal weight		28-31+6	3	1	2	dichorionic					C-Section			x
634	2010	30	27	Overweight		≥ 37+0	3	3	0	dichorionic					C-Section
635	2010	30	24.2	Normal weight		≥ 37+0	4	3	1	monochorionic					Vaginal			x
636	2010	35	24.1	Normal weight		≥ 37+0	1	1	0	monochorionic					Vaginal			x
637	2010	36	28.9	Overweight	x	≥ 37+0	1	1	0	dichorionic					C-Section
638	2010	38	22	Normal weight	x	≥ 37+0	1	1	0	dichorionic					Vaginal
639	2010	34	24.09	Normal weight	x	≥ 37+0	1	1	0	dichorionic					Vaginal	x
640	2010	31	29.1	Overweight		≥ 37+0	4	4	0	dichorionic					C-Section
641	2010	34	19.4	Normal weight	x	32-36+6	1	1	0	dichorionic					Vaginal			x
642	2010	42	26.4	Overweight	x	32-36+6	1	1	0	dichorionic					C-Section
643	2010	35	25.5	Overweight		32-36+6	2	2	0	monochorionic					Vaginal
644	2010	36	19.9	Normal weight	x	32-36+6	1	1	0	dichorionic					C-Section
645	2010	29	21	Normal weight		≥ 37+0	4	1	3	monochorionic					C-Section
646	2010	38	27.7	Overweight		32-36+6	1	1	0	dichorionic					C-Section		x	x
647	2011	33	20.2	Normal weight	x	≥ 37+0	1	1	0	monochorionic					Vaginal
648	2011	35	19.2	Normal weight	x	28-31+6	3	2	1	dichorionic					C-Section
650	2011	36	27.5	Overweight		≥ 37+0	3	2	1	dichorionic	x				C-Section	x
651	2011	30	22.8	Normal weight		≥ 37+0	1	1	0	monochorionic					C-Section
652	2011	40	21.8	Normal weight	x	32-36+6	3	2	1	dichorionic	x				C-Section
653	2011	37	22.3	Normal weight		≥ 37+0	3	2	1	monochorionic					C-Section
654	2011	37	23.8	Normal weight		32-36+6	4	4	0	monochorionic					Vaginal
655	2011	33	23	Normal weight		24-27+6	1	1	0	dichorionic					C-Section
656	2011	33	22	Normal weight		≥ 37+0	1	1	0	dichorionic					Vaginal
658	2011	32	21.6	Normal weight	x	≥ 37+0	2	2	0	dichorionic					C-Section
660	2011	29	21.3	Normal weight		32-36+6	1	1	0	dichorionic					Vaginal
662	2011	40	18.9	Normal weight	x	32-36+6	4	2	2	dichorionic	x				C-Section		x
663	2011	34	24.1	Normal weight		32-36+6	1	1	0	dichorionic					C-Section		x
664	2011	33	23	Normal weight	x	≥ 37+0	1	1	0	dichorionic					C-Section	x
665	2011	40	24.9	Normal weight		28-31+6	3	3	0	monochorionic					C-Section
666	2011	38	23.8	Normal weight		≥ 37+0	2	2	0	dichorionic	x				C-Section	x
668	2011	26	18.5	Normal weight		≥ 37+0	1	1	0	dichorionic					C-Section
669	2011	34.0888	24.4	Normal weight		32-36+6	2	2	0	monochorionic	x				C-Section
670	2011	31	19.8	Normal weight		≥ 37+0	2	1	1	dichorionic					C-Section
671	2011	37.1356	22.4	Normal weight	x	32-36+6	1	1	0	dichorionic					C-Section		x
672	2011	32	20	Normal weight		≥ 37+0	1	1	0	monochorionic					C-Section
673	2011	33	21.6	Normal weight	x	32-36+6	1	1	0	dichorionic					C-Section
675	2011	29	20.7	Normal weight		32-36+6	1	1	0	dichorionic					Vaginal
676	2011	28	23.4	Normal weight	x	≥ 37+0	2	1	1	dichorionic					C-Section	x
677	2011	33	28	Overweight		≥ 37+0	2	2	0	dichorionic					C-Section
679	2011	30	21.9	Normal weight		≥ 37+0	1	1	0	monochorionic					Vaginal			x
681	2011	36	24.1	Normal weight		32-36+6	1	1	0	monochorionic					Vaginal
682	2011	42.0783	18.5	Normal weight		32-36+6	3	3	0	dichorionic	x				Vaginal
684	2011	35	27.4	Overweight	x	32-36+6	1	1	0	dichorionic					C-Section	x
685	2011	28	22.4	Normal weight		32-36+6	4	4	0	dichorionic					C-Section
686	2011	30.1099	20	Normal weight		32-36+6	1	1	0	dichorionic					Vaginal			x
688	2011	31.0685	18.5	Normal weight		32-36+6	2	2	0	dichorionic					C-Section
689	2011	33	26	Overweight		≥ 37+0	3	2	1	monochorionic	x				C-Section
690	2011	25.0661	26.2	Overweight		32-36+6	1	1	0	dichorionic					C-Section					x
691	2011	43	19.9	Normal weight	x	≥ 37+0	2	2	0	dichorionic	x				C-Section
692	2011	36	23.3	Normal weight		32-36+6	1	1	0	dichorionic					C-Section
694	2011	34.2819	22	Normal weight	x	28-31+6	1	1	0	dichorionic					C-Section
695	2011	31	20.2	Normal weight		32-36+6	2	2	0	dichorionic	x				C-Section
696	2011	39	23.7	Normal weight	x	28-31+6	1	1	0	dichorionic					C-Section
698	2011	39.3553	22	Normal weight	x	≥ 37+0	2	1	1	dichorionic					C-Section					x
699	2011	32	20.3	Normal weight		32-36+6	1	1	0	dichorionic					C-Section
701	2011	33.1274	28	Overweight	x	32-36+6	1	1	0	dichorionic					Vaginal
702	2011	32	20	Normal weight		≥ 37+0	3	2	1	dichorionic	x				C-Section
703	2011	32.026	23.3	Normal weight		≥ 37+0	2	2	0	dichorionic					Vaginal			x
704	2011	33	24	Normal weight		≥ 37+0	3	2	1	dichorionic					Vaginal
705	2011	32.3391	22	Normal weight		≥ 37+0	1	1	0	dichorionic					Both
707	2011	35	20.3	Normal weight		32-36+6	2	2	0	monochorionic	x				C-Section
708	2011	24	22.1	Normal weight		28-31+6	1	1	0	dichorionic					C-Section						x
709	2011	41.1867	20.9	Normal weight	x	≥ 37+0	1	1	0	dichorionic					Vaginal
711	2011	33	24.7	Normal weight		≥ 37+0	2	2	0	monochorionic					Vaginal		x
713	2011	44.2952	20.7	Normal weight	x	28-31+6	2	2	0	dichorionic					C-Section						x
714	2011	32.1582	23.3	Normal weight		28-31+6	1	1	0	dichorionic					C-Section						x
715	2011	28	21.2	Normal weight		28-31+6	1	1	0	monochorionic					C-Section						x
716	2011	38	26	Overweight		32-36+6	2	2	0	dichorionic	x				C-Section
717	2011	31.2237	29.4	Overweight	x	≥ 37+0	4	3	1	dichorionic					Vaginal
719	2011	39	24.5	Normal weight	x	32-36+6	2	2	0	dichorionic					C-Section
720	2011	33	24.6	Normal weight	x	32-36+6	2	1	1	dichorionic					Vaginal
723	2011	35	25.2	Overweight		≥ 37+0	1	1	0	monochorionic					C-Section
724	2011	32	20.4	Normal weight		28-31+6	1	1	0	dichorionic					C-Section
725	2011	42.0359	21.2	Normal weight	x	24-27+6	1	1	0	dichorionic					C-Section
726	2011	36.0506	19.4	Normal weight	x	32-36+6	1	1	0	monochorionic					C-Section			x
728	2011	41.0588	20.9	Normal weight	x	≥ 37+0	1	1	0	dichorionic					C-Section
729	2011	40	18.9	Normal weight	x	32-36+6	6	2	4	dichorionic	x				C-Section
730	2011	34	21.8	Normal weight		≥ 37+0	1	1	0	dichorionic					Vaginal			x
732	2011	23.0427	23.3	Normal weight		32-36+6	2	2	0	dichorionic	x				C-Section
733	2011	33.2786	21.6	Normal weight	x	32-36+6	3	2	1	dichorionic					C-Section
734	2011	27	26	Overweight	x	≥ 37+0	2	2	0	dichorionic					C-Section
735	2011	32.1406	23.7	Normal weight		≥ 37+0	2	1	1	dichorionic					C-Section
737	2011	27	23.2	Normal weight		32-36+6	1	1	0	dichorionic					C-Section
738	2011	31	23	Normal weight		24-27+6	3	2	1	dichorionic					C-Section					x	x
739	2011	36.3658	20	Normal weight		28-31+6	1	1	0	dichorionic					C-Section
741	2011	47.401	21.9	Normal weight	x	32-36+6	1	1	0	dichorionic					C-Section		x	x
742	2011	50	25.3	Overweight	x	≥ 37+0	5	1	4	dichorionic	x				C-Section
743	2011	36	24.7	Normal weight		≥ 37+0	5	1	4	monochorionic					C-Section
744	2011	24.4131	21.3	Normal weight		≥ 37+0	1	1	0	dichorionic					C-Section
746	2011	26.3141	20	Normal weight		≥ 37+0	1	1	0	dichorionic					C-Section
748	2011	32.4143	25.8	Overweight	x	32-36+6	3	2	1	dichorionic					C-Section
749	2011	28	24.2	Normal weight		32-36+6	1	1	0	monochorionic					Vaginal
750	2011	29	21.8	Normal weight		32-36+6	1	1	0	monochorionic					C-Section
751	2011	29	25.86	Overweight		32-36+6	1	1	0	monochorionic					C-Section				x
752	2011	34	19.2	Normal weight		32-36+6	2	1	1	monochorionic					C-Section
753	2011	40	22.2	Normal weight	x	≥ 37+0	1	1	0	dichorionic					C-Section
754	2011	28	19.2	Normal weight		≥ 37+0	1	1	0	dichorionic					C-Section
755	2011	44	25.7	Overweight		≥ 37+0	3	3	0	monochorionic					C-Section
756	2011	36.0284	26.6	Overweight		32-36+6	1	1	0	dichorionic					C-Section
757	2011	38	29	Overweight	x	32-36+6	2	2	0	dichorionic	x				C-Section
758	2011	38	26.1	Overweight		32-36+6	3	3	0	dichorionic					Vaginal
759	2011	34	19	Normal weight	x	32-36+6	1	1	0	dichorionic					Vaginal
760	2011	37	21	Normal weight		32-36+6	2	2	0	dichorionic					Vaginal
761	2011	34	26.3	Overweight		32-36+6	4	3	1	dichorionic	x				C-Section				x
762	2011	26	23.3	Normal weight		≥ 37+0	1	1	0	dichorionic					C-Section	x
763	2011	29.0862	22	Normal weight		≥ 37+0	1	1	0	dichorionic					C-Section
764	2011	40	21.36	Normal weight	x	32-36+6	1	1	0	dichorionic					C-Section				x
765	2011	24	23.5	Normal weight		32-36+6	1	1	0	dichorionic					C-Section
768	2011	30.2818	26.3	Overweight		≥ 37+0	1	1	0	dichorionic					Vaginal
769	2011	42.2554	19.3	Normal weight		28-31+6	3	2	1	dichorionic					C-Section	x
770	2011	40.1465	25	Overweight		32-36+6	3	2	1	dichorionic	x				C-Section
772	2011	27	26.6	Overweight		≥ 37+0	1	1	0	dichorionic					C-Section	x
773	2011	31	19.8	Normal weight		32-36+6	3	1	2	dichorionic					C-Section	x
775	2011	36	20.8	Normal weight		32-36+6	1	1	0	dichorionic					C-Section
776	2011	35	20.7	Normal weight		≥ 37+0	3	3	0	dichorionic					Vaginal
777	2011	35	22	Normal weight	x	32-36+6	3	1	2	dichorionic					C-Section		x
778	2011	35	23	Normal weight		32-36+6	1	1	0	dichorionic					Vaginal
780	2011	27.2901	28.9	Overweight		32-36+6	1	1	0	dichorionic					C-Section
781	2011	30.4334	23.4	Normal weight	x	32-36+6	1	1	0	monochorionic					C-Section	x
782	2011	37	20.2	Normal weight		32-36+6	3	3	0	dichorionic					Vaginal
784	2011	37	21.3	Normal weight		≥ 37+0	2	1	1	dichorionic			x		C-Section
785	2011	27	24	Normal weight		32-36+6	1	1	0	dichorionic					Vaginal			x
792	2011	25	24.6	Normal weight		28-31+6	1	1	0	dichorionic					C-Section
794	2011	32	21.3	Normal weight	x	≥ 37+0	1	1	0	dichorionic					C-Section
795	2011	30.1912	22.3	Normal weight		32-36+6	1	1	0	monochorionic					C-Section
796	2011	39	23.1	Normal weight	x	≥ 37+0	2	1	1	dichorionic					C-Section	x
797	2011	33.4359	20.2	Normal weight		≥ 37+0	1	1	0	dichorionic					Vaginal
799	2011	42	22.3	Normal weight	x	32-36+6	2	2	0	dichorionic	x				C-Section
800	2011	32	25.5	Overweight		32-36+6	3	3	0	monochorionic					C-Section	x
802	2011	33	24	Normal weight		≥ 37+0	1	1	0	dichorionic					C-Section
803	2011	38	20.5	Normal weight	x	≥ 37+0	1	1	0	dichorionic					C-Section
804	2011	34.2799	23	Normal weight	x	≥ 37+0	2	1	1	dichorionic					C-Section
805	2011	26	24.4	Normal weight		32-36+6	2	2	0	dichorionic	x				C-Section
806	2012	30	19.82	Normal weight	x	24-27+6	1	1	0	dichorionic					C-Section					x	x
807	2012	37	24.61	Normal weight	x	≥ 37+0	1	1	0	dichorionic					C-Section
808	2012	37	20.7	Normal weight		≥ 37+0	1	1	0	monochorionic					C-Section
809	2012	34	21	Normal weight	x	≥ 37+0	2	1	1	dichorionic					C-Section	x
810	2012	38	20.3	Normal weight	x	≥ 37+0	2	1	1	dichorionic					Vaginal	x
811	2012	33	19.15	Normal weight	x	≥ 37+0	1	1	0	dichorionic					C-Section
812	2012	29	22.2	Normal weight		≥ 37+0	1	1	0	dichorionic					C-Section
813	2012	25	21	Normal weight		32-36+6	1	1	0	dichorionic					Vaginal
814	2012	29	23.38	Normal weight		≥ 37+0	3	3	0	dichorionic	x				C-Section
815	2012	29	24.17	Normal weight		≥ 37+0	2	2	0	dichorionic	x				C-Section
816	2012	43	23.8	Normal weight	x	32-36+6	1	1	0	dichorionic					C-Section
817	2012	33	26.64	Overweight		≥ 37+0	3	3	0	dichorionic	x				C-Section
818	2012	28	19	Normal weight		≥ 37+0	1	1	0	monochorionic					C-Section
819	2012	33	20.28	Normal weight		≥ 37+0	2	1	1	monochorionic					C-Section
820	2012	38	22	Normal weight		32-36+6	3	3	0	dichorionic	x				C-Section
821	2012	38	25	Overweight	x	≥ 37+0	2	2	0	dichorionic	x				C-Section
822	2012	32	23.3	Normal weight	x	≥ 37+0	1	1	0	dichorionic					C-Section
823	2012	34	22	Normal weight		32-36+6	1	1	0	dichorionic					C-Section
824	2012	35	24.3	Normal weight	x	≥ 37+0	2	2	0	monochorionic					Vaginal	x
827	2012	36	23	Normal weight		≥ 37+0	2	2	0	dichorionic	x			x	C-Section
828	2012	30	21.1	Normal weight		32-36+6	2	1	1	dichorionic					C-Section
829	2012	21	23.31	Normal weight		≥ 37+0	1	1	0	dichorionic					C-Section			x
830	2012	31	23.39	Normal weight		≥ 37+0	3	1	2	dichorionic					C-Section
831	2012	44	25.6	Overweight		≥ 37+0	4	2	2	monochorionic					Vaginal	x
833	2012	31	23.81	Normal weight	x	≥ 37+0	1	1	0	dichorionic					C-Section
834	2012	39	18.7	Normal weight	x	≥ 37+0	1	1	0	dichorionic					C-Section	x
835	2012	32.1403	23.1	Normal weight	x	32-36+6	1	1	0	dichorionic		x			Vaginal
836	2012	32.1775	21	Normal weight		≥ 37+0	2	2	0	monochorionic					C-Section
837	2012	33.1568	26.3	Overweight		≥ 37+0	4	2	2	dichorionic					Vaginal
838	2012	35	23	Normal weight		32-36+6	2	1	1	dichorionic					Vaginal	x
840	2012	24	20.69	Normal weight		≥ 37+0	2	2	0	dichorionic					Vaginal
842	2012	38	22	Normal weight	x	28-31+6	2	1	1	dichorionic					C-Section
843	2012	31	21.67	Normal weight		32-36+6	1	1	0	monochorionic					Vaginal
844	2012	38	20	Normal weight		≥ 37+0	3	2	1	dichorionic					C-Section
845	2012	33	21.2	Normal weight	x	≥ 37+0	1	1	0	dichorionic					C-Section
846	2012	30	20	Normal weight		≥ 37+0	1	1	0	monochorionic					C-Section				x
847	2012	32	22.7	Normal weight		32-36+6	1	1	0	monochorionic					C-Section
848	2012	36	25	Overweight	x	32-36+6	2	2	0	dichorionic	x				C-Section
849	2012	38	20	Normal weight		≥ 37+0	2	2	0	dichorionic					Vaginal
850	2012	37	26.6	Overweight	x	≥ 37+0	3	2	1	dichorionic					C-Section	x
851	2012	46	22.59	Normal weight	x	32-36+6	1	1	0	dichorionic					C-Section			x
852	2012	35	21	Normal weight		< 24	2	2	0	monochorionic					Vaginal					x
853	2012	33	22.8	Normal weight	x	≥ 37+0	1	1	0	dichorionic					C-Section
854	2012	32	20	Normal weight		32-36+6	1	1	0	dichorionic					C-Section
855	2012	33	18.99	Normal weight		32-36+6	1	1	0	monochorionic					C-Section
856	2012	39	21.4	Normal weight		≥ 37+0	3	2	1	dichorionic	x				C-Section
857	2012	35	22	Normal weight		≥ 37+0	5	3	2	dichorionic					C-Section	x
858	2012	26	24	Normal weight	x	32-36+6	1	1	0	dichorionic					C-Section			x
859	2012	35	20	Normal weight		32-36+6	2	2	0	monochorionic					C-Section
860	2012	37	21.83	Normal weight	x	32-36+6	4	2	2	dichorionic					Vaginal
861	2012	35	22	Normal weight	x	≥ 37+0	2	2	0	dichorionic					C-Section
862	2012	36	24	Normal weight	x	≥ 37+0	2	1	1	dichorionic					C-Section	x		x
865	2012	37	19.6	Normal weight	x	≥ 37+0	2	2	0	dichorionic					Vaginal
867	2012	35	23.4	Normal weight	x	32-36+6	1	1	0	dichorionic					C-Section		x
869	2012	33	22.68	Normal weight		32-36+6	1	1	0	dichorionic					C-Section
870	2012	23	23.74	Normal weight		24-27+6	1	1	0	monochorionic					C-Section
872	2012	41	22.5	Normal weight	x	32-36+6	1	1	0	monochorionic					C-Section		x
873	2012	39	21.78	Normal weight		32-36+6	2	2	0	dichorionic					Vaginal
874	2012	35	27.8	Overweight	x	≥ 37+0	1	1	0	dichorionic					C-Section						x
875	2012	30	20.96	Normal weight	x	32-36+6	1	1	0	dichorionic					Vaginal
877	2012	39	21	Normal weight		24-27+6	2	2	0	dichorionic					C-Section
878	2012	37	24	Normal weight	x	32-36+6	2	2	0	monochorionic	x				C-Section
881	2012	25.0203	23	Normal weight		≥ 37+0	1	1	0	dichorionic					C-Section
883	2012	38.0818	25	Overweight	x	≥ 37+0	2	2	0	dichorionic	x				C-Section
884	2012	44	21.8	Normal weight	x	≥ 37+0	1	1	0	dichorionic					C-Section
885	2012	25	20.8	Normal weight		32-36+6	2	2	0	monochorionic	x				C-Section
886	2012	27	22.48	Normal weight		32-36+6	3	3	0	dichorionic					Vaginal	x
887	2012	34	20.4	Normal weight	x	32-36+6	1	1	0	dichorionic					C-Section
888	2012	38	22	Normal weight		32-36+6	1	1	0	dichorionic					C-Section
889	2012	30	23	Normal weight	x	≥ 37+0	1	1	0	dichorionic					C-Section	x	x	x
890	2012	42	23.05	Normal weight		32-36+6	1	1	0	monochorionic					Vaginal
891	2012	38	26.09	Overweight		≥ 37+0	1	1	0	monochorionic					C-Section
893	2012	25	22.15	Normal weight		32-36+6	1	1	0	monochorionic					C-Section
894	2012	29.1436	19.8	Normal weight		32-36+6	1	1	0	dichorionic					C-Section		x
895	2012	33	22.4	Normal weight	x	28-31+6	1	1	0	dichorionic					C-Section
896	2012	39	25	Overweight		28-31+6	3	3	0	dichorionic	x				C-Section
897	2012	42.1792	19.9	Normal weight	x	32-36+6	3	2	1	dichorionic					C-Section
898	2012	37	23	Normal weight	x	≥ 37+0	1	1	0	dichorionic					C-Section
899	2012	32	20.7	Normal weight	x	32-36+6	2	2	0	dichorionic					C-Section
900	2012	36	25.1	Overweight	x	32-36+6	1	1	0	dichorionic					C-Section
901	2012	31	22.5	Normal weight		32-36+6	2	2	0	monochorionic					C-Section
902	2012	29	26.3	Overweight		≥ 37+0	2	1	1	monochorionic					C-Section
903	2012	31	20.38	Normal weight		32-36+6	1	1	0	monochorionic					C-Section
905	2012	30.2779	25.1	Overweight	x	32-36+6	1	1	0	dichorionic					C-Section
906	2012	30	20.5	Normal weight		32-36+6	1	1	0	monochorionic					C-Section
907	2012	40	24.8	Normal weight		≥ 37+0	2	2	0	dichorionic	x				C-Section	x
908	2012	40	20.06	Normal weight	x	≥ 37+0	2	2	0	dichorionic					Vaginal
909	2012	35	22	Normal weight	x	≥ 37+0	1	1	0	dichorionic					C-Section			x
910	2012	31	21	Normal weight		≥ 37+0	4	2	2	dichorionic	x				C-Section	x
911	2012	33	24.9	Normal weight	x	32-36+6	2	2	0	dichorionic					C-Section
912	2012	27	29.04	Overweight		≥ 37+0	1	1	0	dichorionic					C-Section
914	2012	35	19	Normal weight		≥ 37+0	2	2	0	dichorionic					C-Section
915	2012	34	20.2	Normal weight		32-36+6	1	1	0	dichorionic					C-Section
917	2012	27	25.64	Overweight		≥ 37+0	2	1	1	dichorionic					C-Section
918	2012	32	18.61	Normal weight	x	32-36+6	2	2	0	dichorionic					Vaginal			x			x
919	2012	33	23.34	Normal weight		32-36+6	1	1	0	dichorionic					Vaginal			x
920	2012	33	26.45	Overweight		32-36+6	2	2	0	monochorionic					C-Section	x				x
921	2012	36	28.04	Overweight	x	24-27+6	2	2	0	monochorionic	x				C-Section						x
922	2012	33	22.46	Normal weight		≥ 37+0	1	1	0	dichorionic					Vaginal
923	2012	25	21	Normal weight		≥ 37+0	1	1	0	monochorionic		x			Vaginal
924	2012	29	23	Normal weight		32-36+6	2	1	1	dichorionic		x			C-Section
925	2012	39	19.68	Normal weight		≥ 37+0	2	2	0	monochorionic					C-Section
926	2012	44	23.03	Normal weight	x	≥ 37+0	4	1	3	dichorionic					Vaginal
928	2012	37	26	Overweight	x	32-36+6	1	1	0	dichorionic					C-Section
929	2012	30	21.11	Normal weight		32-36+6	1	1	0	monochorionic					C-Section
930	2012	33	21.83	Normal weight		32-36+6	1	1	0	dichorionic					Both			x			x
931	2012	35	29.38	Overweight		32-36+6	4	4	0	dichorionic	x				C-Section	x
933	2012	32	25.88	Overweight		32-36+6	4	2	2	monochorionic					Vaginal
934	2012	37	22	Normal weight		≥ 37+0	1	1	0	dichorionic					C-Section
935	2012	37	20.83	Normal weight		32-36+6	2	2	0	monochorionic	x				C-Section
936	2012	30	21	Normal weight		≥ 37+0	2	2	0	dichorionic					Vaginal
937	2012	34	22.31	Normal weight		≥ 37+0	1	1	0	dichorionic					C-Section
938	2012	36	19.47	Normal weight		32-36+6	4	3	1	dichorionic	x				C-Section	x	x
939	2012	34	22.23	Normal weight		≥ 37+0	2	2	0	dichorionic					Vaginal
940	2012	40	21.3	Normal weight		≥ 37+0	4	4	0	monochorionic					Vaginal
941	2012	36	22.15	Normal weight	x	≥ 37+0	2	2	0	dichorionic					Vaginal
942	2012	29	24	Normal weight		32-36+6	1	1	0	dichorionic					C-Section
943	2012	37	28.8	Overweight		≥ 37+0	2	2	0	dichorionic	x				C-Section	x
945	2012	46	21.36	Normal weight	x	32-36+6	3	1	2	dichorionic					C-Section
946	2012	32	23	Normal weight		32-36+6	1	1	0	dichorionic					C-Section
947	2012	39	25.2	Overweight		≥ 37+0	3	2	1	dichorionic					C-Section	x	x
950	2012	37	29.2	Overweight		28-31+6	1	1	0	dichorionic					C-Section
951	2012	29	24.77	Normal weight		32-36+6	1	1	0	monochorionic					C-Section
952	2012	30	22.77	Normal weight		≥ 37+0	1	1	0	dichorionic					Vaginal				x
953	2012	36	20.4	Normal weight		32-36+6	2	2	0	monochorionic	x				C-Section		x
954	2012	33.1216	20	Normal weight		≥ 37+0	1	1	0	dichorionic					C-Section
955	2012	37	28.3	Overweight	x	32-36+6	1	1	0	monochorionic					Vaginal	x
957	2012	37	22	Normal weight	x	≥ 37+0	1	1	0	dichorionic					C-Section
958	2012	33	19	Normal weight		28-31+6	2	1	1	dichorionic					C-Section					x
960	2012	37	21	Normal weight	x	≥ 37+0	2	1	1	dichorionic					C-Section			x
961	2012	27.2596	21	Normal weight		≥ 37+0	1	1	0	dichorionic					C-Section
962	2012	36	22	Normal weight		≥ 37+0	1	1	0	dichorionic					C-Section
963	2012	35	25	Overweight		32-36+6	1	1	0	monochorionic					C-Section
964	2012	39	24	Normal weight		≥ 37+0	1	1	0	monochorionic					Vaginal
965	2012	25.3277	29	Overweight		32-36+6	2	1	1	monochorionic					C-Section	x
966	2012	34	25.71	Overweight		32-36+6	1	1	0	monochorionic					C-Section
967	2012	48	24	Normal weight	x	28-31+6	1	1	0	dichorionic					C-Section	x
968	2012	29	21	Normal weight	x	32-36+6	2	1	1	dichorionic					Vaginal			x
969	2012	27.2837	20	Normal weight	x	≥ 37+0	1	1	0	dichorionic					C-Section
970	2012	41	23	Normal weight	x	32-36+6	1	1	0	dichorionic					C-Section
971	2012	39	20	Normal weight	x	32-36+6	1	1	0	dichorionic					C-Section
972	2012	38	21	Normal weight		32-36+6	1	1	0	dichorionic					C-Section
973	2012	34	22	Normal weight		32-36+6	3	3	0	dichorionic	x				C-Section	x
974	2012	27.1054	20	Normal weight		28-31+6	1	1	0	dichorionic					C-Section
976	2012	29	23	Normal weight		32-36+6	1	1	0	dichorionic					C-Section
978	2012	31	22	Normal weight	x	32-36+6	1	1	0	dichorionic					C-Section
979	2012	28.1908	19.8	Normal weight		32-36+6	1	1	0	dichorionic					Vaginal			x
980	2012	37.3863	23.8	Normal weight	x	≥ 37+0	1	1	0	dichorionic					Vaginal
981	2012	26.366	27	Overweight		≥ 37+0	2	2	0	dichorionic					Vaginal
982	2012	35	26.7	Overweight		≥ 37+0	2	2	0	dichorionic					Vaginal
983	2012	29	24.2	Normal weight	x	32-36+6	2	1	1	dichorionic					Vaginal
985	2013	30	26.95	Overweight		≥ 37+0	4	4	0	dichorionic					Vaginal
986	2013	27	25	Overweight		32-36+6	4	3	1	dichorionic					C-Section
988	2013	36	23	Normal weight	x	< 24	4	1	3	monochorionic					Vaginal			x	x
989	2013	24	22.84	Normal weight		≥ 37+0	1	1	0	monochorionic					C-Section
990	2013	37	19	Normal weight		32-36+6	4	2	2	dichorionic					C-Section	x
991	2013	20	19.65	Normal weight		32-36+6	1	1	0	dichorionic					C-Section
992	2013	31	24.54	Normal weight		32-36+6	1	1	0	dichorionic					C-Section		x
993	2013	30	21.55	Normal weight		32-36+6	2	1	1	dichorionic					Vaginal
994	2013	32	26.81	Overweight	x	≥ 37+0	5	1	4	dichorionic					C-Section	x
995	2013	31	24.69	Normal weight		≥ 37+0	1	1	0	dichorionic					Vaginal
996	2013	36	22	Normal weight		≥ 37+0	2	2	0	dichorionic	x				C-Section
997	2013	28	23	Normal weight		32-36+6	1	1	0	dichorionic					Vaginal
998	2013	25	21	Normal weight		≥ 37+0	3	1	2	dichorionic		x			C-Section	x
999	2013	33	22.66	Normal weight		32-36+6	1	1	0	dichorionic					C-Section
1000	2013	39	23.11	Normal weight	x	32-36+6	1	1	0	dichorionic					Vaginal
1001	2013	29	29.75	Overweight		32-36+6	1	1	0	dichorionic			x		C-Section			x
1002	2013	35	21.38	Normal weight		32-36+6	2	2	0	monochorionic					Vaginal
1004	2013	26	29.75	Overweight		≥ 37+0	1	1	0	dichorionic					C-Section
1006	2013	34	23.38	Normal weight		32-36+6	3	2	1	dichorionic					Vaginal
1008	2013	41	20	Normal weight	x	32-36+6	1	1	0	dichorionic					Vaginal
1009	2013	38	28.03	Overweight	x	≥ 37+0	1	1	0	dichorionic					Vaginal
1010	2013	35	19.49	Normal weight	x	≥ 37+0	1	1	0	dichorionic					Vaginal				x
1011	2013	27	23.83	Normal weight		≥ 37+0	1	1	0	monochorionic					C-Section
1012	2013	34	20.2	Normal weight		32-36+6	4	1	3	dichorionic					C-Section
1013	2013	33	20.37	Normal weight		32-36+6	2	2	0	dichorionic					Vaginal
1015	2013	31	22.96	Normal weight		≥ 37+0	2	2	0	dichorionic					C-Section
1016	2013	31	23	Normal weight		≥ 37+0	2	2	0	dichorionic		x			C-Section
1017	2013	39	20.55	Normal weight	x	≥ 37+0	1	1	0	dichorionic					C-Section
1018	2013	39	21.97	Normal weight	x	≥ 37+0	3	2	1	dichorionic					Vaginal
1019	2013	47	25.26	Overweight		32-36+6	1	1	0	dichorionic					C-Section	x
1021	2013	32	19	Normal weight	x	≥ 37+0	1	1	0	dichorionic					C-Section
1022	2013	38	25.61	Overweight		28-31+6	4	2	2	dichorionic			x		C-Section	x	x
1023	2013	36	27.01	Overweight	x	32-36+6	1	1	0	dichorionic					C-Section
1027	2013	29	24	Normal weight		≥ 37+0	2	1	1	dichorionic					C-Section
1029	2013	26	19.23	Normal weight		≥ 37+0	1	1	0	dichorionic					C-Section
1030	2013	27	18.67	Normal weight		24-27+6	2	2	0	monochorionic					Vaginal			x	x
1031	2013	24	26.33	Overweight		≥ 37+0	1	1	0	monochorionic					Vaginal			x
1032	2013	36	20.45	Normal weight		32-36+6	1	1	0	dichorionic					C-Section				x
1033	2013	34	21.26	Normal weight	x	≥ 37+0	1	1	0	dichorionic					Vaginal
1034	2013	35	20	Normal weight	x	≥ 37+0	2	2	0	dichorionic					C-Section
1035	2013	39	24.11	Normal weight	x	≥ 37+0	1	1	0	dichorionic					C-Section
1036	2013	36	27	Overweight	x	32-36+6	1	1	0	dichorionic					C-Section		x	x
1038	2013	34	20.45	Normal weight		28-31+6	2	2	0	dichorionic					C-Section	x					x
1039	2013	41	19.03	Normal weight	x	32-36+6	5	2	3	dichorionic	x				C-Section
1040	2013	34	23.51	Normal weight		≥ 37+0	5	3	2	dichorionic					C-Section	x
1041	2013	33	21.88	Normal weight		≥ 37+0	2	2	0	dichorionic	x				C-Section
1042	2013	31	23.05	Normal weight	x	≥ 37+0	1	1	0	dichorionic					C-Section
1043	2013	43	23.18	Normal weight	x	28-31+6	3	1	2	monochorionic					C-Section
1048	2013	33	20.38	Normal weight	x	≥ 37+0	1	1	0	monochorionic					C-Section					x
1049	2013	40	24.8	Normal weight	x	32-36+6	2	2	0	dichorionic					C-Section
1050	2013	33	20	Normal weight		≥ 37+0	1	1	0	dichorionic					Vaginal
1051	2013	39	19.05	Normal weight		≥ 37+0	4	4	0	dichorionic					Vaginal
1052	2013	26	27.18	Overweight	x	≥ 37+0	1	1	0	dichorionic					C-Section				x
1053	2013	31	21	Normal weight		28-31+6	1	1	0	monochorionic					C-Section
1054	2013	37	23	Normal weight	x	32-36+6	1	1	0	dichorionic					C-Section		x
1055	2013	34	21	Normal weight	x	32-36+6	1	1	0	dichorionic					C-Section
1056	2013	22	19.23	Normal weight		32-36+6	1	1	0	monochorionic					Vaginal
1057	2013	33	28.06	Overweight	x	≥ 37+0	1	1	0	dichorionic					C-Section	x
1058	2013	25	19.92	Normal weight		≥ 37+0	3	2	1	dichorionic					C-Section
1059	2013	33	22.15	Normal weight		32-36+6	1	1	0	dichorionic					C-Section
1060	2013	41	20.07	Normal weight	x	32-36+6	1	1	0	dichorionic					C-Section
1061	2013	36	27.14	Overweight	x	32-36+6	1	1	0	dichorionic					C-Section		x
1062	2013	31	28.41	Overweight		32-36+6	1	1	0	monochorionic					C-Section
1063	2013	34	21.63	Normal weight		32-36+6	2	1	1	dichorionic					C-Section	x
1065	2013	37	23	Normal weight	x	32-36+6	2	2	0	dichorionic					C-Section
1066	2013	35	19.57	Normal weight	x	≥ 37+0	2	1	1	dichorionic					Vaginal
1068	2013	34	27	Overweight		24-27+6	1	1	0	monochorionic					Vaginal			x	x
1069	2013	34	25	Overweight		32-36+6	3	3	0	monochorionic					Vaginal	x		x
1070	2013	32	23.14	Normal weight		≥ 37+0	1	1	0	dichorionic					C-Section
1071	2013	41	20.32	Normal weight	x	32-36+6	3	2	1	dichorionic					Vaginal				x
1072	2013	26	25.88	Overweight		≥ 37+0	2	2	0	dichorionic	x				C-Section
1073	2013	37	27	Overweight		≥ 37+0	3	2	1	dichorionic					Vaginal
1074	2013	24	20	Normal weight		≥ 37+0	1	1	0	dichorionic					C-Section
1076	2013	32	28.13	Overweight	x	≥ 37+0	1	1	0	dichorionic					C-Section
1077	2013	34.1718	19.1	Normal weight	x	≥ 37+0	1	1	0	dichorionic					Vaginal
1078	2013	35	22.3	Normal weight		≥ 37+0	1	1	0	dichorionic					Vaginal
1080	2013	33	26.7	Overweight	x	32-36+6	1	1	0	dichorionic					Vaginal			x
1081	2013	29	23.8	Normal weight		28-31+6	1	1	0	monochorionic					C-Section
1082	2013	37.3441	19.4	Normal weight		32-36+6	1	1	0	monochorionic					Vaginal
1083	2013	31	20.75	Normal weight	x	28-31+6	1	1	0	dichorionic					C-Section					x
1084	2013	33.2768	23.5	Normal weight		≥ 37+0	1	1	0	dichorionic					Vaginal
1086	2013	19	25	Overweight		≥ 37+0	1	1	0	dichorionic					Vaginal
1087	2013	37	24.91	Normal weight		32-36+6	2	2	0	dichorionic					C-Section
1088	2013	33	20	Normal weight	x	≥ 37+0	1	1	0	dichorionic					C-Section
1089	2013	28	24	Normal weight		≥ 37+0	2	2	0	dichorionic					C-Section
1090	2013	39	20.9	Normal weight	x	≥ 37+0	1	1	0	dichorionic					Vaginal
1092	2013	28	18.59	Normal weight		32-36+6	3	3	0	dichorionic	x			x	C-Section
1093	2013	31	27.72	Overweight		≥ 37+0	3	3	0	dichorionic	x				Vaginal
1094	2013	33	24	Normal weight	x	≥ 37+0	1	1	0	dichorionic					C-Section
1095	2013	24	27	Overweight		32-36+6	1	1	0	dichorionic					C-Section
1098	2013	34.1331	19	Normal weight		≥ 37+0	2	2	0	dichorionic					C-Section
1099	2013	31	29	Overweight		32-36+6	1	1	0	monochorionic					C-Section
1101	2013	42.0316	27	Overweight		32-36+6	1	1	0	dichorionic					C-Section
1102	2013	43.3483	22.3	Normal weight		≥ 37+0	2	2	0	monochorionic					Vaginal
1103	2013	38	23	Normal weight		≥ 37+0	2	2	0	dichorionic					C-Section
1104	2013	34.264	24.8	Normal weight	x	≥ 37+0	2	2	0	dichorionic	x				C-Section
1105	2013	37	22	Normal weight		≥ 37+0	1	1	0	dichorionic					C-Section
1106	2013	28.338	22	Normal weight		32-36+6	1	1	0	dichorionic					Vaginal
1107	2013	33	21	Normal weight		≥ 37+0	2	2	0	dichorionic	x				C-Section
1108	2013	35	26.1	Overweight	x	32-36+6	2	2	0	monochorionic					C-Section
1109	2013	32.0678	20.6	Normal weight	x	≥ 37+0	1	1	0	dichorionic					Vaginal
1110	2013	28.2417	22.8	Normal weight		32-36+6	2	2	0	dichorionic	x				C-Section
1112	2013	32	23	Normal weight		32-36+6	1	1	0	dichorionic					C-Section
1113	2013	38	27.3	Overweight	x	32-36+6	2	2	0	dichorionic					C-Section			x
1114	2013	32	23	Normal weight	x	≥ 37+0	4	2	2	dichorionic					Vaginal			x
1115	2013	32.3845	20.2	Normal weight		≥ 37+0	3	3	0	monochorionic					C-Section
1116	2013	24	22	Normal weight		≥ 37+0	2	2	0	dichorionic	x				C-Section
1117	2013	36	24.34	Normal weight		32-36+6	2	2	0	monochorionic					C-Section
1118	2013	33	20.5	Normal weight		32-36+6	1	1	0	dichorionic					C-Section
1119	2013	35	23	Normal weight	x	≥ 37+0	1	1	0	dichorionic					C-Section
1120	2013	27.0239	22	Normal weight		32-36+6	1	1	0	dichorionic					C-Section
1121	2013	31.0744	20	Normal weight		≥ 37+0	3	2	1	dichorionic					Vaginal		x
1122	2013	40	21	Normal weight	x	≥ 37+0	1	1	0	dichorionic					C-Section
1123	2013	35	25.4	Overweight		≥ 37+0	1	1	0	dichorionic					C-Section
1124	2013	35	20	Normal weight		≥ 37+0	1	1	0	dichorionic					C-Section
1125	2013	45	19	Normal weight	x	32-36+6	4	2	2	dichorionic					Vaginal			x
1127	2013	32	20.9	Normal weight		32-36+6	2	1	1	monochorionic					Vaginal
1128	2013	35	20.6	Normal weight		32-36+6	1	1	0	dichorionic					Vaginal			x
1129	2013	39.2891	21	Normal weight	x	32-36+6	2	2	0	dichorionic	x				C-Section
1130	2013	26	28	Overweight	x	≥ 37+0	1	1	0	dichorionic					Vaginal			x
1131	2013	38.0337	20.7	Normal weight	x	≥ 37+0	3	2	1	dichorionic					C-Section
1132	2013	36.3354	29	Overweight	x	≥ 37+0	1	1	0	dichorionic					C-Section
1133	2013	28	27.8	Overweight		≥ 37+0	3	3	0	dichorionic					C-Section
1134	2013	36.1959	22.3	Normal weight	x	32-36+6	2	1	1	dichorionic					C-Section
1135	2013	41	23	Normal weight	x	32-36+6	1	1	0	dichorionic					C-Section				x
1136	2013	40.3727	25	Overweight	x	≥ 37+0	1	1	0	dichorionic					C-Section
1137	2013	37	21.4	Normal weight		≥ 37+0	4	3	1	dichorionic	x				Vaginal
1138	2013	30.2288	24.78	Normal weight		32-36+6	2	2	0	dichorionic	x				C-Section	x
1139	2013	35	21.3	Normal weight	x	≥ 37+0	2	2	0	dichorionic	x				C-Section
1140	2013	31	21.4	Normal weight	x	28-31+6	1	1	0	dichorionic					C-Section
1142	2013	31	21	Normal weight		32-36+6	1	1	0	dichorionic					C-Section
1143	2013	36	21.1	Normal weight	x	≥ 37+0	2	1	1	dichorionic					Vaginal			x
1144	2013	35	21	Normal weight	x	32-36+6	1	1	0	dichorionic					C-Section			x
1145	2013	24	24	Normal weight		32-36+6	1	1	0	monochorionic					C-Section						x
1146	2013	41	21	Normal weight	x	≥ 37+0	3	2	1	dichorionic	x				C-Section	x
1147	2013	37	25.7	Overweight	x	32-36+6	1	1	0	dichorionic					Vaginal			x
1148	2013	28.2261	23.4	Normal weight		≥ 37+0	1	1	0	dichorionic					C-Section
1149	2013	33	23.5	Normal weight		24-27+6	1	1	0	dichorionic					C-Section
1150	2013	37	21	Normal weight	x	≥ 37+0	1	1	0	dichorionic					C-Section
1151	2013	30	20	Normal weight		32-36+6	1	1	0	monochorionic					C-Section
1152	2013	28	26.8	Overweight		≥ 37+0	2	2	0	monochorionic					Vaginal
1154	2013	31.1989	26.8	Overweight		≥ 37+0	2	1	1	dichorionic					C-Section
1155	2013	32.3108	19.6	Normal weight		≥ 37+0	1	1	0	dichorionic					Vaginal
1156	2013	36	24	Normal weight		≥ 37+0	2	2	0	dichorionic					Vaginal
1157	2013	28	19.8	Normal weight		≥ 37+0	1	1	0	monochorionic					C-Section
1158	2013	37.2262	20.7	Normal weight		32-36+6	3	3	0	dichorionic					C-Section
1159	2013	30.2612	27	Overweight		28-31+6	1	1	0	monochorionic					C-Section
1161	2013	40.0844	23	Normal weight		28-31+6	4	2	2	dichorionic					C-Section
1163	2013	45	22.37	Normal weight	x	≥ 37+0	4	1	3	dichorionic					C-Section
1165	2013	33	21.55	Normal weight	x	24-27+6	1	1	0	dichorionic					C-Section				x
1166	2013	26	18.56	Normal weight		32-36+6	1	1	0	monochorionic					C-Section
1167	2013	39	20.55	Normal weight	x	≥ 37+0	1	1	0	dichorionic					C-Section
1168	2013	29	21.97	Normal weight	x	32-36+6	5	1	4	dichorionic					Vaginal
1170	2014	30.0238	28	Overweight		≥ 37+0	4	2	2	dichorionic					C-Section			x
1171	2014	38	21	Normal weight	x	≥ 37+0	2	1	1	dichorionic					C-Section
1172	2014	36	25.83	Overweight	x	32-36+6	1	1	0	dichorionic					C-Section				x
1173	2014	41	28.4	Overweight	x	32-36+6	1	1	0	monochorionic					C-Section
1175	2014	33	19.3	Normal weight		≥ 37+0	3	1	2	monochorionic					C-Section
1176	2014	32	23.2	Normal weight	x	≥ 37+0	1	1	0	dichorionic					Vaginal	x
1178	2014	36.0305	22	Normal weight	x	32-36+6	1	1	0	dichorionic					Vaginal			x
1180	2014	42	23.3	Normal weight	x	32-36+6	3	2	1	dichorionic					C-Section
1181	2014	29	22.49	Normal weight	x	32-36+6	1	1	0	dichorionic					C-Section						x
1182	2014	34	20	Normal weight		≥ 37+0	1	1	0	dichorionic					C-Section
1183	2014	34	19	Normal weight		≥ 37+0	1	1	0	dichorionic					C-Section		x
1184	2014	33	22	Normal weight	x	≥ 37+0	1	1	0	dichorionic					C-Section
1185	2014	35	24.7	Normal weight		32-36+6	1	1	0	monochorionic					C-Section		x
1186	2014	37	21.8	Normal weight	x	28-31+6	1	1	0	dichorionic					C-Section			x
1187	2014	30	24	Normal weight	x	32-36+6	1	1	0	dichorionic					C-Section
1188	2014	38	24.8	Normal weight		32-36+6	2	2	0	dichorionic	x				C-Section
1189	2014	39	20.5	Normal weight		28-31+6	2	2	0	monochorionic	x				C-Section
1190	2014	33	24.4	Normal weight	x	≥ 37+0	1	1	0	dichorionic					C-Section
1191	2014	35	25.9	Overweight		32-36+6	4	4	0	dichorionic	x				C-Section
1192	2014	29	24	Normal weight	x	≥ 37+0	4	2	2	dichorionic					C-Section
1193	2014	31	22	Normal weight		32-36+6	4	3	1	dichorionic	x				C-Section	x
1194	2014	32	23	Normal weight		24-27+6	1	1	0	monochorionic					C-Section					x
1196	2014	35	25.2	Overweight		32-36+6	1	1	0	dichorionic					C-Section
1197	2014	36	23.6	Normal weight	x	≥ 37+0	3	2	1	dichorionic					C-Section
1199	2014	28	22	Normal weight		32-36+6	1	1	0	dichorionic					Vaginal
1200	2014	30	19.3	Normal weight		≥ 37+0	2	2	0	dichorionic					C-Section
1201	2014	32	25	Overweight		≥ 37+0	1	1	0	dichorionic					C-Section
1202	2014	40	26.9	Overweight	x	32-36+6	2	1	1	dichorionic					C-Section
1203	2014	40	24	Normal weight		≥ 37+0	3	3	0	dichorionic					Vaginal
1204	2014	41.1027	21.14	Normal weight		28-31+6	1	1	0	monochorionic					C-Section
1205	2014	32	28	Overweight		≥ 37+0	2	1	1	dichorionic					C-Section
1206	2014	27	23	Normal weight		24-27+6	1	1	0	monochorionic					C-Section				x
1207	2014	33	24	Normal weight		32-36+6	2	2	0	dichorionic					Vaginal
1209	2014	34	27	Overweight	x	32-36+6	1	1	0	monochorionic					C-Section
1210	2014	30	23	Normal weight		≥ 37+0	1	1	0	dichorionic					C-Section
1211	2014	34	25	Overweight		≥ 37+0	3	3	0	dichorionic					C-Section
1212	2014	39	26.1	Overweight	x	32-36+6	1	1	0	monochorionic					C-Section
1213	2014	40	22	Normal weight	x	≥ 37+0	1	1	0	dichorionic					Vaginal
1214	2014	34	26	Overweight	x	≥ 37+0	2	2	0	dichorionic					Both			x
1215	2014	38	27	Overweight		32-36+6	3	3	0	dichorionic					C-Section		x
1217	2014	37	27	Overweight	x	≥ 37+0	2	1	1	dichorionic					C-Section
1218	2014	34.0674	22	Normal weight	x	28-31+6	1	1	0	monochorionic					C-Section
1219	2014	27.3878	26	Overweight		≥ 37+0	2	2	0	dichorionic	x				C-Section	x
1220	2014	30	24	Normal weight		32-36+6	2	1	1	dichorionic					Vaginal			x
1221	2014	39.138	26	Overweight		≥ 37+0	4	4	0	dichorionic					C-Section
1222	2014	31.029	28	Overweight	x	32-36+6	1	1	0	dichorionic					C-Section
1223	2014	26	27	Overweight	x	32-36+6	1	1	0	dichorionic					C-Section
1224	2014	37	29	Overweight	x	≥ 37+0	2	2	0	dichorionic					C-Section			x
1225	2014	43.1385	25	Overweight	x	≥ 37+0	3	1	2	dichorionic					C-Section		x
1226	2014	37.1933	22	Normal weight	x	32-36+6	1	1	0	dichorionic					C-Section
1227	2014	31	26	Overweight	x	≥ 37+0	1	1	0	dichorionic					Both
1228	2014	32.3122	25	Overweight		≥ 37+0	2	2	0	monochorionic					Vaginal
1229	2014	32	29	Overweight		≥ 37+0	2	2	0	dichorionic	x				C-Section
1230	2014	41	20	Normal weight	x	32-36+6	1	1	0	monochorionic					C-Section	x
1231	2014	38	27	Overweight		32-36+6	4	2	2	monochorionic	x				C-Section
1232	2014	29.1418	23	Normal weight		32-36+6	2	2	0	dichorionic					C-Section
1233	2014	36	25	Overweight		≥ 37+0	2	2	0	monochorionic	x				C-Section				x
1234	2014	33.0287	26	Overweight		32-36+6	1	1	0	dichorionic					C-Section
1235	2014	32.3987	20	Normal weight		≥ 37+0	3	1	2	monochorionic					C-Section
1236	2014	39	21	Normal weight		≥ 37+0	3	2	1	monochorionic	x				C-Section
1237	2014	22.0524	27	Overweight		≥ 37+0	1	1	0	dichorionic					Vaginal
1238	2014	32	20	Normal weight	x	32-36+6	2	2	0	dichorionic					C-Section	x
1239	2014	32	25	Overweight		≥ 37+0	4	2	2	dichorionic					C-Section
1240	2014	33	19.72	Normal weight	x	≥ 37+0	1	1	0	monochorionic					C-Section				x
1241	2014	35	23	Normal weight		≥ 37+0	2	2	0	dichorionic					C-Section
1242	2014	31	24	Normal weight		28-31+6	1	1	0	dichorionic					C-Section
1244	2014	35	25	Overweight	x	32-36+6	1	1	0	dichorionic					C-Section
1245	2014	33.2895	29	Overweight		28-31+6	1	1	0	dichorionic					C-Section					x
1246	2014	34	24	Normal weight		≥ 37+0	3	3	0	dichorionic					Vaginal
1247	2014	42.2804	21	Normal weight	x	≥ 37+0	2	2	0	dichorionic					C-Section
1248	2014	31.2078	22	Normal weight		≥ 37+0	3	3	0	dichorionic					Vaginal
1250	2014	38	27	Overweight	x	32-36+6	1	1	0	dichorionic					C-Section	x
1251	2014	27.1534	20	Normal weight		≥ 37+0	2	2	0	dichorionic					Vaginal	x
1252	2014	30	27	Overweight		32-36+6	1	1	0	dichorionic					C-Section
1253	2014	40.4353	28	Overweight	x	32-36+6	1	1	0	dichorionic					Vaginal			x
1254	2014	39	29	Overweight		24-27+6	1	1	0	dichorionic					Both
1255	2014	36	22	Normal weight		24-27+6	1	1	0	dichorionic					C-Section					x
1256	2014	36	25	Overweight	x	≥ 37+0	1	1	0	dichorionic					C-Section
1257	2014	35	23	Normal weight	x	≥ 37+0	2	2	0	dichorionic					Vaginal
1258	2014	32	28	Overweight		≥ 37+0	2	2	0	dichorionic					Both
1259	2014	37.0777	28	Overweight	x	≥ 37+0	2	2	0	dichorionic					C-Section
1260	2014	33	22	Normal weight		32-36+6	2	2	0	dichorionic					C-Section
1261	2014	28	20	Normal weight		≥ 37+0	1	1	0	monochorionic					C-Section
1262	2014	36	29	Overweight		≥ 37+0	3	3	0	monochorionic					Vaginal	x
1263	2014	39.3075	21	Normal weight	x	32-36+6	2	2	0	dichorionic					C-Section	x
1264	2014	32.1521	20	Normal weight	x	32-36+6	1	1	0	dichorionic					Vaginal
1265	2014	34	25	Overweight		≥ 37+0	1	1	0	dichorionic					Vaginal
1267	2014	38	21	Normal weight		≥ 37+0	3	2	1	dichorionic					C-Section
1269	2014	25.285	25	Overweight		≥ 37+0	4	3	1	monochorionic	x				C-Section	x
1270	2014	24	25	Overweight		24-27+6	1	1	0	dichorionic					C-Section
1271	2014	38	24	Normal weight		≥ 37+0	2	2	0	dichorionic	x				C-Section
1272	2014	37.3491	24	Normal weight		32-36+6	1	1	0	dichorionic					C-Section
1273	2014	38.3271	27	Overweight		≥ 37+0	2	2	0	dichorionic	x				C-Section
1274	2014	32.3862	23	Normal weight		32-36+6	1	1	0	monochorionic					C-Section
1275	2014	29.2413	29	Overweight		≥ 37+0	1	1	0	dichorionic					Vaginal
1276	2014	32.2641	21	Normal weight		32-36+6	2	2	0	dichorionic					C-Section
1277	2014	35	25	Overweight		≥ 37+0	2	1	1	dichorionic					Vaginal						x
1278	2014	33.2689	27	Overweight	x	32-36+6	2	2	0	dichorionic					C-Section
1282	2014	44.237	24	Normal weight	x	32-36+6	1	1	0	dichorionic					C-Section
1283	2014	37	24	Normal weight		≥ 37+0	2	2	0	dichorionic					C-Section
1285	2014	31	23	Normal weight	x	32-36+6	1	1	0	dichorionic					C-Section		x
1286	2014	28	26	Overweight		32-36+6	3	3	0	monochorionic					Vaginal
1289	2014	35	19	Normal weight		32-36+6	3	2	1	dichorionic	x				C-Section
1290	2014	31.0943	20	Normal weight	x	32-36+6	1	1	0	dichorionic					C-Section
1291	2014	41	23	Normal weight		32-36+6	3	2	1	dichorionic					Vaginal			x
1292	2014	31	24	Normal weight	x	32-36+6	1	1	0	dichorionic					C-Section
1293	2014	30.0487	20	Normal weight		≥ 37+0	2	2	0	dichorionic					Vaginal	x
1294	2014	38	22	Normal weight	x	32-36+6	2	2	0	dichorionic					Vaginal			x
1295	2014	34.0726	24	Normal weight		≥ 37+0	2	2	0	monochorionic					C-Section
1297	2014	39.0915	27	Overweight	x	32-36+6	1	1	0	dichorionic					C-Section
1299	2014	41	25	Overweight		32-36+6	3	2	1	monochorionic					Vaginal
1300	2014	27.2998	25	Overweight		≥ 37+0	2	2	0	monochorionic	x				C-Section
1301	2014	38.3581	21	Normal weight	x	32-36+6	2	2	0	dichorionic					Both
1302	2014	31.0735	23	Normal weight	x	32-36+6	1	1	0	dichorionic					C-Section
1304	2014	43	21	Normal weight	x	32-36+6	1	1	0	dichorionic					C-Section		x
1305	2014	26	20	Normal weight		28-31+6	3	3	0	monochorionic					C-Section
1306	2014	34	26	Overweight		≥ 37+0	1	1	0	dichorionic					Vaginal
1308	2014	23	23	Normal weight		32-36+6	1	1	0	dichorionic					C-Section
1309	2014	40.087	21	Normal weight	x	≥ 37+0	1	1	0	dichorionic					C-Section
1311	2014	35	19	Normal weight	x	32-36+6	2	1	1	dichorionic					C-Section					x	x
1312	2014	40.2221	25	Overweight	x	≥ 37+0	2	1	1	dichorionic					Vaginal			x
1315	2014	42.2744	26	Overweight	x	≥ 37+0	1	1	0	dichorionic					C-Section
1316	2014	38.0804	23	Normal weight		32-36+6	1	1	0	dichorionic					C-Section	x
1317	2014	38	22	Normal weight	x	≥ 37+0	4	2	2	dichorionic					C-Section
1319	2014	32	21	Normal weight	x	32-36+6	1	1	0	dichorionic					C-Section			x
1320	2014	34.1619	21	Normal weight	x	28-31+6	1	1	0	dichorionic					C-Section
1321	2014	33.0915	22	Normal weight	x	≥ 37+0	5	1	4	dichorionic					Vaginal
1322	2014	34.3712	24	Normal weight		32-36+6	1	1	0	dichorionic					C-Section		x	x
1323	2014	38	26	Overweight		≥ 37+0	3	3	0	dichorionic	x				C-Section
1324	2014	37	23	Normal weight		32-36+6	5	2	3	dichorionic	x				C-Section
1325	2014	33	29	Overweight		≥ 37+0	2	2	0	dichorionic					C-Section
1327	2015	33	22.77	Normal weight		32-36+6	2	2	0	monochorionic	x				C-Section
1328	2015	33	22.15	Normal weight		32-36+6	2	1	1	dichorionic					C-Section			x
1330	2015	37	28.51	Overweight		≥ 37+0	4	3	1	monochorionic					Vaginal
1331	2015	36	29.41	Overweight	x	≥ 37+0	2	2	0	dichorionic	x				C-Section
1332	2015	37	20.15	Normal weight		≥ 37+0	2	2	0	dichorionic					Vaginal
1333	2015	35	28	Overweight		32-36+6	3	2	1	dichorionic					C-Section
1334	2015	37	20	Normal weight	x	≥ 37+0	2	2	0	dichorionic					C-Section
1335	2015	38	25.76	Overweight	x	≥ 37+0	1	1	0	dichorionic					C-Section
1336	2015	33	23	Normal weight		32-36+6	1	1	0	dichorionic					C-Section
1337	2015	30	21.71	Normal weight		32-36+6	1	1	0	monochorionic					Vaginal
1338	2015	37	18.81	Normal weight		≥ 37+0	5	3	2	monochorionic					Vaginal
1339	2015	31	19	Normal weight		32-36+6	2	2	0	dichorionic					Vaginal
1340	2015	26	25	Overweight		≥ 37+0	2	2	0	dichorionic					C-Section
1341	2015	35	21.8	Normal weight		28-31+6	1	1	0	dichorionic					C-Section		x				x
1344	2015	32	21.63	Normal weight		32-36+6	3	1	2	monochorionic					C-Section				x
1347	2015	24	29.05	Overweight		32-36+6	2	1	1	dichorionic					Vaginal
1348	2015	48	18.75	Normal weight	x	32-36+6	1	1	0	dichorionic					C-Section
1349	2015	35	19	Normal weight	x	32-36+6	2	1	1	dichorionic					C-Section
1350	2015	31	25.69	Overweight	x	≥ 37+0	2	1	1	dichorionic					Vaginal						x
1351	2015	26	21.68	Normal weight		≥ 37+0	1	1	0	dichorionic					Vaginal
1352	2015	33	21.48	Normal weight		32-36+6	2	2	0	dichorionic				x	Vaginal
1353	2015	31	20.8	Normal weight		32-36+6	3	2	1	dichorionic					C-Section
1354	2015	37.1847	28.01	Overweight	x	32-36+6	1	1	0	dichorionic					C-Section				x
1355	2015	32	19.37	Normal weight	x	24-27+6	1	1	0	dichorionic					C-Section
1356	2015	25.078	21.72	Normal weight		32-36+6	1	1	0	dichorionic					C-Section					x
1357	2015	37	22.02	Normal weight		32-36+6	2	1	1	dichorionic					C-Section	x		x
1358	2015	37	26.93	Overweight	x	32-36+6	2	1	1	dichorionic					C-Section		x
1359	2015	27	19	Normal weight	x	24-27+6	1	1	0	dichorionic					C-Section
1360	2015	35	24.21	Normal weight		28-31+6	3	2	1	dichorionic					C-Section
1362	2015	31.0388	21.08	Normal weight		≥ 37+0	1	1	0	monochorionic					Vaginal
1363	2015	30	23.68	Normal weight		< 24	1	1	0	monochorionic					Vaginal			x
1364	2015	34.1168	26	Overweight	x	≥ 37+0	1	1	0	dichorionic					C-Section
1365	2015	44.1153	22.76	Normal weight	x	≥ 37+0	5	2	3	monochorionic				x	Both
1366	2015	33	21.56	Normal weight		≥ 37+0	3	2	1	dichorionic					C-Section
1367	2015	37	22.84	Normal weight		32-36+6	2	2	0	dichorionic					C-Section
1368	2015	39	27.34	Overweight	x	≥ 37+0	3	2	1	dichorionic					C-Section	x		x
1369	2015	39	29.73	Overweight		32-36+6	4	2	2	monochorionic					Vaginal		x		x
1370	2015	31	28.72	Overweight		32-36+6	1	1	0	monochorionic					C-Section
1371	2015	39.0644	26.57	Overweight		≥ 37+0	2	2	0	monochorionic	x				C-Section
1372	2015	35	22.21	Normal weight		≥ 37+0	1	1	0	dichorionic					Vaginal
1374	2015	35	29	Overweight	x	≥ 37+0	1	1	0	dichorionic					C-Section
1375	2015	39	21.05	Normal weight	x	≥ 37+0	1	1	0	dichorionic					Vaginal
1376	2015	27	25	Overweight		32-36+6	2	2	0	monochorionic	x				C-Section
1377	2015	28	22	Normal weight	x	≥ 37+0	1	1	0	dichorionic					C-Section
1378	2015	25.2158	27.72	Overweight	x	32-36+6	2	2	0	dichorionic					C-Section
1379	2015	38	25.55	Overweight		32-36+6	1	1	0	dichorionic					C-Section
1380	2015	38	25	Overweight		≥ 37+0	5	5	0	dichorionic	x				C-Section
1381	2015	32	20.6	Normal weight		≥ 37+0	3	1	2	dichorionic					C-Section
1382	2015	36.079	25.96	Overweight		32-36+6	5	4	1	dichorionic					Vaginal
1383	2015	31	18.94	Normal weight		32-36+6	1	1	0	dichorionic					Vaginal
1384	2015	32	28.91	Overweight	x	32-36+6	1	1	0	dichorionic					Vaginal
1385	2015	42.064	28.91	Overweight	x	32-36+6	2	1	1	dichorionic					C-Section
1386	2015	46.056	23	Normal weight	x	≥ 37+0	1	1	0	dichorionic					C-Section	x
1387	2015	30.0243	20	Normal weight	x	32-36+6	1	1	0	dichorionic					Vaginal
1389	2015	31	22.58	Normal weight		32-36+6	2	1	1	dichorionic					C-Section
1390	2015	36.1272	26.99	Overweight		≥ 37+0	1	1	0	dichorionic					C-Section	x
1391	2015	35	18.69	Normal weight	x	32-36+6	1	1	0	dichorionic					C-Section
1393	2015	31	27.73	Overweight		24-27+6	1	1	0	monochorionic					C-Section
1394	2015	42	19.49	Normal weight		32-36+6	4	3	1	dichorionic					C-Section
1395	2015	26.3123	22.41	Normal weight		≥ 37+0	2	2	0	dichorionic					Vaginal
1397	2015	39.0916	21.71	Normal weight		32-36+6	1	1	0	dichorionic					C-Section
1398	2015	33.199	26	Overweight		32-36+6	2	1	1	dichorionic					C-Section
1399	2015	28	19	Normal weight		32-36+6	1	1	0	dichorionic					Vaginal
1400	2015	27.2175	22	Normal weight		≥ 37+0	4	2	2	dichorionic					Vaginal
1401	2015	33.1218	20.07	Normal weight	x	≥ 37+0	2	1	1	dichorionic					C-Section
1402	2015	30	24.38	Normal weight		32-36+6	1	1	0	dichorionic					C-Section
1403	2015	39.0996	25.71	Overweight	x	32-36+6	2	2	0	dichorionic	x				C-Section
1404	2015	24	26	Overweight		32-36+6	1	1	0	monochorionic					C-Section
1405	2015	32.1646	23.72	Normal weight		28-31+6	2	2	0	monochorionic					C-Section					x
1406	2015	28	27.1	Overweight		≥ 37+0	1	1	0	dichorionic					C-Section
1407	2015	32	18.99	Normal weight		32-36+6	1	1	0	dichorionic					Vaginal
1408	2015	38.2346	19.43	Normal weight	x	32-36+6	1	1	0	dichorionic					C-Section	x
1410	2015	27	24.89	Normal weight		32-36+6	1	1	0	monochorionic					C-Section	x
1411	2015	37	22.32	Normal weight	x	32-36+6	2	2	0	dichorionic					Vaginal
1412	2015	38.1265	20	Normal weight		32-36+6	2	2	0	dichorionic					C-Section
1413	2015	32.223	18.56	Normal weight		≥ 37+0	1	1	0	dichorionic					C-Section
1414	2015	38.0992	19.53	Normal weight		≥ 37+0	1	1	0	dichorionic					C-Section
1415	2015	39	19	Normal weight		32-36+6	3	2	1	dichorionic	x				C-Section
1416	2015	30	20.75	Normal weight		≥ 37+0	1	1	0	dichorionic					Vaginal	x
1417	2015	33	19.95	Normal weight	x	≥ 37+0	2	1	1	dichorionic					C-Section
1418	2015	39.3299	24.45	Normal weight	x	≥ 37+0	2	2	0	dichorionic	x				C-Section
1419	2015	52.0804	21.45	Normal weight	x	32-36+6	3	1	2	dichorionic					C-Section
1420	2015	31.1873	28.03	Overweight	x	≥ 37+0	1	1	0	dichorionic					C-Section	x
1421	2015	34	19	Normal weight	x	28-31+6	1	1	0	dichorionic					C-Section
1422	2015	41.4421	28.07	Overweight	x	32-36+6	1	1	0	dichorionic					C-Section
1424	2015	39	21.51	Normal weight	x	32-36+6	3	1	2	dichorionic					C-Section
1426	2015	29	26.4	Overweight	x	≥ 37+0	1	1	0	dichorionic					Vaginal
1427	2015	36.3469	23.24	Normal weight		32-36+6	1	1	0	dichorionic					Vaginal
1428	2015	23	19	Normal weight		≥ 37+0	1	1	0	dichorionic					C-Section
1429	2015	34.3855	24.09	Normal weight	x	≥ 37+0	1	1	0	dichorionic					Vaginal
1430	2015	34	19	Normal weight	x	24-27+6	1	1	0	dichorionic					C-Section
1431	2015	36	22	Normal weight	x	≥ 37+0	1	1	0	dichorionic					Both
1432	2015	33.2612	18.91	Normal weight	x	32-36+6	1	1	0	dichorionic				x	C-Section					x
1434	2015	39.2697	19	Normal weight		32-36+6	4	2	2	dichorionic					Vaginal			x
1435	2015	36	29.76	Overweight		32-36+6	1	1	0	dichorionic				x	Vaginal			x
1436	2015	33.0422	24.22	Normal weight		≥ 37+0	2	2	0	monochorionic				x	C-Section
1437	2015	34	22.09	Normal weight		28-31+6	1	1	0	dichorionic				x	C-Section
1438	2015	31	28.41	Overweight		≥ 37+0	2	1	1	dichorionic					C-Section
1439	2015	33	21.05	Normal weight		≥ 37+0	2	2	0	dichorionic	x				C-Section
1440	2015	30.0274	18.91	Normal weight		28-31+6	2	2	0	monochorionic	x				C-Section
1442	2015	35	20.96	Normal weight		≥ 37+0	1	1	0	monochorionic					C-Section
1444	2015	36.2403	20.9	Normal weight		32-36+6	4	2	2	monochorionic					Vaginal
1445	2015	28	25.95	Overweight		32-36+6	2	2	0	dichorionic					Vaginal
1446	2015	34.3106	20.89	Normal weight		32-36+6	4	3	1	monochorionic					Vaginal						x
1447	2015	30.3428	21.26	Normal weight		≥ 37+0	1	1	0	dichorionic					C-Section
1448	2015	38	29	Overweight	x	32-36+6	1	1	0	dichorionic					Vaginal
1449	2015	34	22	Normal weight		≥ 37+0	2	2	0	dichorionic					Vaginal
1450	2015	33	21	Normal weight	x	28-31+6	1	1	0	dichorionic					C-Section
1451	2015	32.0688	29.74	Overweight		32-36+6	2	2	0	dichorionic					C-Section
1452	2015	37	25.97	Overweight		≥ 37+0	3	1	2	dichorionic					C-Section		x
1453	2015	37	19.72	Normal weight		≥ 37+0	3	1	2	dichorionic					C-Section
1454	2015	32.3714	28	Overweight		32-36+6	1	1	0	dichorionic					C-Section		x
1455	2015	31.1798	19	Normal weight	x	≥ 37+0	1	1	0	dichorionic					C-Section
1457	2015	39	24.73	Normal weight		32-36+6	2	1	1	dichorionic					Vaginal	x
1458	2015	40.1763	23.67	Normal weight	x	32-36+6	5	2	3	dichorionic	x				C-Section
1459	2015	31.1418	19.38	Normal weight	x	32-36+6	1	1	0	dichorionic					Vaginal
1460	2015	27.1736	20	Normal weight		32-36+6	1	1	0	dichorionic					C-Section
1461	2015	33.2722	23.57	Normal weight		32-36+6	1	1	0	monochorionic					C-Section
1463	2015	34	23.05	Normal weight	x	≥ 37+0	1	1	0	dichorionic					C-Section
1464	2015	37.3176	19	Normal weight	x	≥ 37+0	2	1	1	dichorionic					Vaginal	x
1465	2015	42	21.01	Normal weight	x	32-36+6	1	1	0	dichorionic					C-Section
1466	2015	38.0889	23.33	Normal weight		≥ 37+0	3	3	0	dichorionic					C-Section
1467	2015	26	22	Normal weight	x	24-27+6	1	1	0	dichorionic					C-Section
1468	2015	32.3678	24.68	Normal weight		32-36+6	2	2	0	monochorionic					Vaginal		x	x
1469	2015	32	25.65	Overweight	x	32-36+6	2	1	1	dichorionic					C-Section
1470	2015	33	21	Normal weight		32-36+6	3	1	2	dichorionic					C-Section
1471	2015	35	21.3	Normal weight	x	32-36+6	1	1	0	dichorionic					C-Section
1472	2015	40	28.39	Overweight		32-36+6	4	2	2	dichorionic					C-Section
1474	2015	37.1143	25	Overweight	x	≥ 37+0	1	1	0	dichorionic					C-Section	x		x
1475	2015	38.3107	23.18	Normal weight	x	≥ 37+0	2	2	0	dichorionic					Vaginal
1476	2015	34.0809	23	Normal weight	x	≥ 37+0	1	1	0	dichorionic					C-Section
1477	2015	33.1159	23.6	Normal weight	x	32-36+6	1	1	0	dichorionic					Vaginal	x
1478	2015	34.1739	19.23	Normal weight	x	≥ 37+0	1	1	0	dichorionic					Vaginal			x
1479	2015	39.1901	24.73	Normal weight		32-36+6	4	4	0	dichorionic					C-Section	x
1480	2015	33.2247	24.44	Normal weight		32-36+6	2	2	0	dichorionic					Vaginal			x
1481	2015	34.2078	19.87	Normal weight	x	32-36+6	1	1	0	dichorionic					Vaginal
1482	2015	37	23.46	Normal weight	x	32-36+6	3	1	2	dichorionic					C-Section		x
1483	2015	33	24	Normal weight	x	32-36+6	1	1	0	dichorionic					Vaginal			x
1484	2015	34	20.02	Normal weight	x	≥ 37+0	2	1	1	monochorionic					Vaginal
1485	2015	31	21	Normal weight		24-27+6	1	1	0	dichorionic					C-Section						x
1487	2015	54.2152	25.85	Overweight	x	32-36+6	2	1	1	dichorionic					C-Section
1489	2015	33	26.72	Overweight		32-36+6	1	1	0	monochorionic					C-Section
1490	2015	42.4111	21.01	Normal weight	x	≥ 37+0	1	1	0	dichorionic					Vaginal				x
1492	2015	40.396	18.56	Normal weight	x	32-36+6	2	2	0	dichorionic					C-Section
1493	2015	23	19.6	Normal weight		32-36+6	1	1	0	monochorionic					Vaginal
1494	2015	39	19	Normal weight		24-27+6	2	1	1	dichorionic					C-Section						x
1495	2015	37.155	20.55	Normal weight	x	32-36+6	1	1	0	dichorionic					C-Section
1496	2015	25	22.86	Normal weight		28-31+6	2	1	1	monochorionic					C-Section			x
1497	2015	37	28	Overweight		≥ 37+0	4	4	0	dichorionic					Both
1498	2015	35	20.94	Normal weight		≥ 37+0	4	2	2	dichorionic					C-Section
1499	2015	30	20	Normal weight		≥ 37+0	1	1	0	dichorionic					C-Section
1500	2015	39.1082	22.58	Normal weight	x	32-36+6	1	1	0	dichorionic					Vaginal	x		x			x
1501	2015	31.2944	27.08	Overweight	x	32-36+6	1	1	0	dichorionic					C-Section		x
1503	2015	32.2637	24.21	Normal weight		28-31+6	1	1	0	monochorionic					Vaginal			x	x
1504	2015	33	21.99	Normal weight	x	32-36+6	1	1	0	dichorionic					C-Section
1505	2015	30.1984	22.49	Normal weight	x	32-36+6	2	1	1	dichorionic					C-Section
1506	2015	38.1299	21.5	Normal weight	x	32-36+6	1	1	0	monochorionic					C-Section
1508	2015	38	19.49	Normal weight		32-36+6	1	1	0	monochorionic					C-Section				x
1509	2015	29	21.83	Normal weight		32-36+6	2	1	1	monochorionic					C-Section				x
1510	2015	36	22	Normal weight	x	32-36+6	2	1	1	dichorionic					C-Section
1511	2015	31	25.34	Overweight		≥ 37+0	2	2	0	dichorionic					C-Section
1512	2015	24	20.32	Normal weight		≥ 37+0	2	2	0	monochorionic					Vaginal			x
1513	2015	36	24.51	Normal weight		≥ 37+0	3	3	0	dichorionic					Vaginal
1514	2016	28	21	Normal weight		≥ 37+0	4	4	0	dichorionic					Both						x
1515	2016	35	29	Overweight		≥ 37+0	4	3	1	dichorionic	x				C-Section
1517	2016	35	28	Overweight	x	32-36+6	1	1	0	dichorionic					C-Section					x
1518	2016	33	27.41	Overweight	x	32-36+6	1	1	0	dichorionic					Both
1519	2016	31	23	Normal weight	x	≥ 37+0	3	1	2	dichorionic					C-Section		x
1520	2016	32	22.09	Normal weight		≥ 37+0	1	1	0	dichorionic					C-Section
1521	2016	38	24.61	Normal weight	x	32-36+6	1	1	0	dichorionic					C-Section
1522	2016	34	26.61	Overweight	x	32-36+6	1	1	0	dichorionic					C-Section	x
1523	2016	35	26.56	Overweight	x	≥ 37+0	2	2	0	dichorionic					C-Section
1524	2016	35	21.83	Normal weight		≥ 37+0	2	2	0	dichorionic					Vaginal
1525	2016	46	23.12	Normal weight	x	28-31+6	4	1	3	dichorionic					C-Section
1527	2016	37	22.86	Normal weight		≥ 37+0	2	2	0	dichorionic	x				C-Section
1528	2016	31	19	Normal weight		32-36+6	1	1	0	dichorionic					C-Section		x
1529	2016	39	22.41	Normal weight		32-36+6	1	1	0	dichorionic					C-Section
1533	2016	38	22.66	Normal weight		≥ 37+0	2	2	0	dichorionic					Vaginal	x		x
1534	2016	31	23.62	Normal weight		≥ 37+0	3	1	2	dichorionic					C-Section
1535	2016	43	20.48	Normal weight		32-36+6	2	2	0	dichorionic					Vaginal	x
1538	2016	31	22.57	Normal weight		28-31+6	1	1	0	monochorionic					C-Section						x
1540	2016	44	24	Normal weight	x	32-36+6	4	1	3	dichorionic					C-Section
1541	2016	33	21.45	Normal weight	x	32-36+6	2	1	1	dichorionic					C-Section				x
1542	2016	36	22	Normal weight		≥ 37+0	2	2	0	dichorionic					Vaginal
1543	2016	37	19.49	Normal weight		32-36+6	1	1	0	dichorionic					Vaginal
1544	2016	35	19.14	Normal weight		32-36+6	2	2	0	dichorionic	x				C-Section
1545	2016	33	24.61	Normal weight	x	≥ 37+0	1	1	0	monochorionic					C-Section			x
1546	2016	38	18.52	Normal weight		≥ 37+0	2	2	0	monochorionic					Vaginal	x
1547	2016	42	20.66	Normal weight	x	≥ 37+0	1	1	0	dichorionic					C-Section
1548	2016	36	26.75	Overweight	x	32-36+6	2	2	0	dichorionic	x				C-Section
1551	2016	36	20	Normal weight		≥ 37+0	2	2	0	dichorionic					C-Section
1552	2016	34	23.88	Normal weight		≥ 37+0	2	2	0	monochorionic					Both
1553	2016	30	19.26	Normal weight		32-36+6	1	1	0	monochorionic					Vaginal				x
1554	2016	21	28.62	Overweight		≥ 37+0	2	1	1	dichorionic					C-Section
1555	2016	29	20.76	Normal weight		≥ 37+0	1	1	0	dichorionic					Vaginal
1556	2016	34	20.7	Normal weight		32-36+6	2	1	1	dichorionic					C-Section			x
1557	2016	34	26	Overweight	x	32-36+6	4	1	3	dichorionic					C-Section
1558	2016	36	21.56	Normal weight	x	32-36+6	1	1	0	dichorionic					Both		x
1559	2016	31	28.73	Overweight		≥ 37+0	3	2	1	dichorionic					Vaginal	x
1560	2016	31	20.82	Normal weight	x	32-36+6	1	1	0	dichorionic					C-Section
1561	2016	36	23.05	Normal weight	x	≥ 37+0	1	1	0	dichorionic					Both
1562	2016	30	26.88	Overweight	x	32-36+6	6	2	4	dichorionic	x				C-Section	x
1563	2016	42	21.9	Normal weight	x	≥ 37+0	1	1	0	dichorionic					C-Section
1564	2016	45	21.78	Normal weight	x	≥ 37+0	5	1	4	dichorionic					C-Section		x
1567	2016	41	24	Normal weight	x	≥ 37+0	2	1	1	dichorionic					C-Section
1568	2016	36	23.26	Normal weight	x	32-36+6	1	1	0	dichorionic					C-Section
1569	2016	39	29.02	Overweight	x	32-36+6	1	1	0	dichorionic					C-Section
1571	2016	29	24.91	Normal weight		≥ 37+0	1	1	0	monochorionic					C-Section
1573	2016	42	25	Overweight	x	32-36+6	2	2	0	dichorionic	x				C-Section	x	x
1574	2016	36	21.88	Normal weight	x	32-36+6	1	1	0	dichorionic					C-Section
1575	2016	35	22.31	Normal weight	x	32-36+6	1	1	0	dichorionic					C-Section
1577	2016	39	26.06	Overweight		32-36+6	3	3	0	monochorionic					C-Section
1578	2016	39	24	Normal weight		≥ 37+0	2	1	1	dichorionic					C-Section	x
1580	2016	34	20	Normal weight		32-36+6	2	1	1	dichorionic					C-Section		x	x
1581	2016	30	20.52	Normal weight	x	32-36+6	1	1	0	dichorionic					C-Section
1583	2016	32	20	Normal weight		32-36+6	2	2	0	dichorionic	x				C-Section	x
1584	2016	27	29.41	Overweight	x	32-36+6	1	1	0	dichorionic					C-Section
1586	2016	29	19	Normal weight	x	≥ 37+0	1	1	0	dichorionic					C-Section
1587	2016	39	22.79	Normal weight	x	32-36+6	1	1	0	dichorionic					C-Section		x
1588	2016	31	25.89	Overweight	x	32-36+6	2	1	1	dichorionic					C-Section		x
1589	2016	37	27.31	Overweight	x	32-36+6	1	1	0	dichorionic					Vaginal			x
1590	2016	37	21.15	Normal weight	x	24-27+6	2	1	1	dichorionic					C-Section		x
1591	2016	36	26.77	Overweight	x	32-36+6	2	2	0	dichorionic	x				C-Section
1592	2016	39	23.89	Normal weight	x	≥ 37+0	1	1	0	dichorionic					C-Section				x
1593	2016	34	21.11	Normal weight	x	≥ 37+0	1	1	0	dichorionic					C-Section
1594	2016	27	23.88	Normal weight		≥ 37+0	2	2	0	dichorionic					C-Section	x	x
1595	2016	36	21.09	Normal weight	x	32-36+6	2	1	1	dichorionic					Vaginal
1596	2016	32	18.94	Normal weight	x	32-36+6	1	1	0	monochorionic					C-Section
1597	2016	44	19.61	Normal weight	x	≥ 37+0	3	1	2	dichorionic					C-Section
1599	2016	32	19.88	Normal weight	x	≥ 37+0	2	1	1	dichorionic					Vaginal
1600	2016	40	20	Normal weight		32-36+6	3	2	1	monochorionic					Vaginal	x
1601	2016	35	18.75	Normal weight	x	32-36+6	2	2	0	dichorionic	x				C-Section
1603	2016	30	20.2	Normal weight		32-36+6	1	1	0	dichorionic					Vaginal
1604	2016	33	19.94	Normal weight		≥ 37+0	3	3	0	dichorionic					C-Section
1605	2016	36	26	Overweight		≥ 37+0	4	4	0	monochorionic					Vaginal
1606	2016	38	22.65	Normal weight	x	32-36+6	1	1	0	dichorionic					C-Section
1607	2016	38	19.61	Normal weight		32-36+6	2	2	0	dichorionic					C-Section
1609	2016	25	20.96	Normal weight		≥ 37+0	3	1	2	dichorionic					C-Section
1610	2016	34	22.21	Normal weight		32-36+6	7	4	3	dichorionic					C-Section
1612	2016	38	21	Normal weight	x	32-36+6	1	1	0	dichorionic					C-Section
1613	2016	35	19.15	Normal weight	x	≥ 37+0	1	1	0	dichorionic					C-Section
1614	2016	46	24.22	Normal weight	x	≥ 37+0	1	1	0	dichorionic					C-Section		x
1615	2016	31	24.92	Normal weight		≥ 37+0	2	2	0	monochorionic					Vaginal
1616	2016	37	27.06	Overweight		28-31+6	2	2	0	monochorionic					C-Section
1617	2016	31	21.51	Normal weight		≥ 37+0	1	1	0	monochorionic					Vaginal	x
1618	2016	33	21.88	Normal weight		28-31+6	3	3	0	dichorionic					C-Section
1620	2016	26	28.36	Overweight	x	28-31+6	1	1	0	monochorionic					C-Section				x
1621	2016	24	22.79	Normal weight		32-36+6	1	1	0	monochorionic					C-Section
1623	2016	39	20.2	Normal weight	x	32-36+6	3	2	1	dichorionic					C-Section
1624	2016	36	20	Normal weight	x	32-36+6	2	1	1	dichorionic					Vaginal	x
1626	2016	31	19.72	Normal weight	x	≥ 37+0	3	1	2	dichorionic					Vaginal
1627	2016	40	19.69	Normal weight		≥ 37+0	1	1	0	dichorionic					C-Section
1628	2016	37	21.72	Normal weight		32-36+6	1	1	0	dichorionic					C-Section
1629	2016	37	25.14	Overweight	x	32-36+6	2	1	1	dichorionic					C-Section
1631	2016	35	20.42	Normal weight	x	32-36+6	2	2	0	monochorionic	x				C-Section
1632	2016	32	20.66	Normal weight		32-36+6	1	1	0	dichorionic					C-Section
1633	2016	36	28.04	Overweight	x	≥ 37+0	1	1	0	dichorionic					C-Section
1634	2016	34	21.05	Normal weight		32-36+6	1	1	0	dichorionic					Vaginal
1635	2016	37	27.25	Overweight		32-36+6	6	5	1	dichorionic					C-Section
1639	2016	39	21.84	Normal weight		≥ 37+0	4	3	1	dichorionic	x				C-Section
1640	2016	34	21.19	Normal weight		32-36+6	2	2	0	dichorionic					C-Section
1641	2016	39	20.5	Normal weight		≥ 37+0	3	3	0	monochorionic					Vaginal
1642	2016	25	24.16	Normal weight		24-27+6	3	2	1	monochorionic					Vaginal				x
1643	2016	49	19	Normal weight	x	32-36+6	2	1	1	dichorionic					C-Section
1645	2016	31	24.46	Normal weight	x	32-36+6	1	1	0	dichorionic					C-Section
1646	2016	21	22.32	Normal weight		32-36+6	2	1	1	dichorionic					C-Section
1647	2016	31	19	Normal weight		32-36+6	1	1	0	dichorionic					Vaginal		x	x
1648	2016	34	24.17	Normal weight		≥ 37+0	3	2	1	dichorionic					Vaginal
1649	2016	36	24.54	Normal weight	x	28-31+6	2	1	1	monochorionic					C-Section	x	x
1651	2016	30	26.35	Overweight		32-36+6	1	1	0	dichorionic					C-Section		x
1652	2016	27	24.68	Normal weight		32-36+6	3	3	0	dichorionic	x				C-Section
1653	2016	43	20.44	Normal weight	x	32-36+6	5	2	3	dichorionic					C-Section	x
1654	2016	35	27.1	Overweight		≥ 37+0	3	3	0	dichorionic	x				C-Section
1655	2016	32	21.55	Normal weight		≥ 37+0	1	1	0	monochorionic					Vaginal			x
1657	2016	31	19	Normal weight	x	32-36+6	4	1	3	dichorionic					C-Section					x
1662	2016	32	24.89	Normal weight	x	32-36+6	2	2	0	dichorionic	x				C-Section
1663	2016	31	20	Normal weight		32-36+6	4	2	2	dichorionic	x				C-Section
1664	2016	40	23.83	Normal weight		≥ 37+0	2	2	0	monochorionic					Vaginal			x	x
1665	2016	41	22.23	Normal weight		28-31+6	1	1	0	dichorionic					C-Section
1666	2016	24	21.85	Normal weight	x	32-36+6	2	1	1	dichorionic					Vaginal			x
1667	2016	30	28.71	Overweight		≥ 37+0	1	1	0	dichorionic					C-Section
1668	2016	27	20.96	Normal weight	x	32-36+6	1	1	0	dichorionic					C-Section	x
1669	2016	35	21	Normal weight	x	≥ 37+0	1	1	0	dichorionic					C-Section
1670	2016	28	25.22	Overweight	x	32-36+6	1	1	0	dichorionic					C-Section		x
1671	2016	27	23.67	Normal weight		32-36+6	1	1	0	dichorionic					C-Section
1672	2016	48	19.27	Normal weight	x	32-36+6	1	1	0	dichorionic					C-Section	x
1674	2016	38	22.04	Normal weight	x	≥ 37+0	3	1	2	dichorionic					C-Section				x
1675	2016	37	20.55	Normal weight		≥ 37+0	6	4	2	dichorionic			x		C-Section
1676	2016	32	23.31	Normal weight		32-36+6	1	1	0	dichorionic					C-Section		x
1678	2016	32	21.87	Normal weight		≥ 37+0	3	3	0	dichorionic	x				C-Section
1679	2016	34	24.16	Normal weight		28-31+6	2	1	1	monochorionic					C-Section						x
1680	2016	34	27.51	Overweight		28-31+6	2	1	1	dichorionic				x	C-Section
1681	2016	33	25.83	Overweight	x	28-31+6	2	2	0	dichorionic					C-Section					x	x
1682	2016	26	21.26	Normal weight		32-36+6	1	1	0	dichorionic					Vaginal				x
1683	2016	33	24.44	Normal weight		≥ 37+0	3	2	1	dichorionic	x				C-Section
1685	2016	43	24.51	Normal weight	x	≥ 37+0	2	1	1	dichorionic					C-Section
1686	2016	32	22.59	Normal weight		≥ 37+0	1	1	0	monochorionic					Vaginal
1688	2016	36	26.45	Overweight		≥ 37+0	2	1	1	dichorionic					C-Section
1690	2016	37	22.58	Normal weight	x	32-36+6	2	1	1	dichorionic					C-Section
1691	2016	27	19	Normal weight		32-36+6	1	1	0	monochorionic					C-Section
1692	2016	26	24	Normal weight		≥ 37+0	1	1	0	dichorionic					C-Section
1693	2016	40	18.75	Normal weight	x	32-36+6	1	1	0	dichorionic					C-Section	x
1694	2016	24	24.22	Normal weight		≥ 37+0	3	3	0	dichorionic					C-Section
1695	2016	39	24.14	Normal weight		32-36+6	3	1	2	monochorionic					C-Section
1698	2016	35	19.03	Normal weight	x	≥ 37+0	1	1	0	dichorionic					C-Section
1699	2016	39	22.41	Normal weight		≥ 37+0	5	4	1	monochorionic					Vaginal
1700	2016	36	21.26	Normal weight		≥ 37+0	2	2	0	dichorionic					C-Section
1702	2016	28	21.05	Normal weight		≥ 37+0	1	1	0	monochorionic					Vaginal
1704	2016	36	24.44	Normal weight		28-31+6	3	1	2	dichorionic					C-Section		x
1705	2016	36	27.12	Overweight	x	32-36+6	1	1	0	dichorionic					C-Section		x
1706	2016	30	19.15	Normal weight		24-27+6	1	1	0	dichorionic					C-Section						x
1707	2016	37	20.31	Normal weight		≥ 37+0	1	1	0	dichorionic					C-Section
1709	2016	38	23.18	Normal weight	x	≥ 37+0	1	1	0	monochorionic					C-Section
1710	2016	35	27	Overweight		≥ 37+0	2	1	1	monochorionic					Vaginal			x
1712	2016	29	25.71	Overweight		32-36+6	1	1	0	monochorionic					C-Section			x
1715	2017	33	20.53	Normal weight		≥ 37+0	1	1	0	monochorionic					Vaginal
1716	2017	34	21	Normal weight	x	32-36+6	2	2	0	dichorionic	x				C-Section
1717	2017	33	19	Normal weight		≥ 37+0	2	1	1	dichorionic					Vaginal
1718	2017	37	21	Normal weight		32-36+6	2	1	1	monochorionic					C-Section
1719	2017	35	18.71	Normal weight		≥ 37+0	1	1	0	dichorionic					C-Section
1720	2017	35	21.83	Normal weight		< 24	1	1	0	monochorionic					Vaginal
1721	2017	36	19.92	Normal weight		28-31+6	2	1	1	monochorionic					C-Section
1723	2017	32	24.73	Normal weight		≥ 37+0	3	3	0	dichorionic					C-Section
1724	2017	36	22.49	Normal weight		32-36+6	3	2	1	monochorionic					Vaginal		x
1725	2017	39	24.84	Normal weight	x	≥ 37+0	2	1	1	dichorionic					C-Section
1726	2017	37	22.05	Normal weight	x	≥ 37+0	1	1	0	dichorionic					C-Section
1727	2017	31	21.45	Normal weight	x	≥ 37+0	1	1	0	dichorionic					Vaginal
1728	2017	34	24.38	Normal weight	x	≥ 37+0	1	1	0	dichorionic					Both
1729	2017	30	21.3	Normal weight	x	32-36+6	2	2	0	dichorionic	x				C-Section
1730	2017	35	19.03	Normal weight		32-36+6	1	1	0	dichorionic					C-Section		x
1731	2017	33	20.76	Normal weight		≥ 37+0	2	2	0	dichorionic					C-Section
1732	2017	34	20	Normal weight		≥ 37+0	2	1	1	dichorionic					Vaginal
1733	2017	33	23.31	Normal weight		≥ 37+0	3	2	1	dichorionic					Vaginal
1734	2017	35	18.71	Normal weight	x	≥ 37+0	1	1	0	dichorionic					C-Section
1735	2017	41	21	Normal weight	x	≥ 37+0	1	1	0	dichorionic					C-Section
1736	2017	36	21.8	Normal weight	x	32-36+6	3	1	2	dichorionic					C-Section
1738	2017	37	24.73	Normal weight		≥ 37+0	1	1	0	dichorionic					C-Section	x
1740	2017	37	24.22	Normal weight	x	≥ 37+0	2	2	0	dichorionic	x				C-Section
1742	2017	40	24	Normal weight	x	32-36+6	2	2	0	dichorionic	x		x		C-Section
1743	2017	18	27.04	Overweight		32-36+6	1	1	0	monochorionic					C-Section
1745	2017	38	22.76	Normal weight	x	≥ 37+0	2	2	0	dichorionic					Vaginal
1746	2017	46	19.56	Normal weight	x	≥ 37+0	1	1	0	dichorionic					Vaginal	x
1747	2017	30	24.22	Normal weight		≥ 37+0	1	1	0	dichorionic					C-Section
1752	2017	33	20.96	Normal weight		28-31+6	1	1	0	dichorionic					C-Section
1753	2017	38	21.91	Normal weight	x	≥ 37+0	7	2	5	dichorionic	x				C-Section
1755	2017	45	20	Normal weight	x	≥ 37+0	5	1	4	dichorionic					Both
1756	2017	33	19.96	Normal weight	x	≥ 37+0	1	1	0	dichorionic					C-Section
1757	2017	29	24.45	Normal weight	x	32-36+6	1	1	0	dichorionic					C-Section
1758	2017	33	24.22	Normal weight		≥ 37+0	3	2	1	monochorionic					Vaginal
1759	2017	33	23.39	Normal weight	x	≥ 37+0	1	1	0	dichorionic					C-Section
1760	2017	29	21.3	Normal weight	x	32-36+6	1	1	0	dichorionic					Vaginal			x
1764	2017	45	25.99	Overweight	x	32-36+6	3	1	2	dichorionic					C-Section		x
1765	2017	30	20.58	Normal weight	x	≥ 37+0	1	1	0	dichorionic					C-Section			x
1766	2017	35	21.1	Normal weight		32-36+6	2	2	0	dichorionic					C-Section				x
1767	2017	38	20.55	Normal weight		32-36+6	2	2	0	monochorionic	x				C-Section	x		x
1769	2017	34	22.66	Normal weight		≥ 37+0	1	1	0	dichorionic					Vaginal			x
1771	2017	30	19.03	Normal weight	x	≥ 37+0	1	1	0	dichorionic					C-Section		x
1772	2017	33	21	Normal weight	x	32-36+6	1	1	0	dichorionic					Vaginal
1774	2017	26	22.6	Normal weight		≥ 37+0	1	1	0	monochorionic					Vaginal				x
1775	2017	37	27.18	Overweight		32-36+6	1	1	0	monochorionic					Vaginal		x	x
1776	2017	31	18.75	Normal weight		32-36+6	3	1	2	dichorionic					C-Section
1778	2017	28	20.83	Normal weight		< 24	1	1	0	monochorionic					Vaginal			x		x
1779	2017	32	23.83	Normal weight	x	≥ 37+0	1	1	0	dichorionic					C-Section	x
1780	2017	36	25	Overweight	x	≥ 37+0	2	1	1	dichorionic					C-Section		x
1781	2017	36	28	Overweight		≥ 37+0	5	3	2	monochorionic	x				C-Section
1782	2017	28	26.12	Overweight		24-27+6	2	2	0	monochorionic	x				C-Section
1784	2017	32	22.49	Normal weight	x	24-27+6	1	1	0	dichorionic					C-Section
1785	2017	31	20	Normal weight		32-36+6	2	1	1	monochorionic					C-Section		x
1786	2017	39	21.97	Normal weight	x	32-36+6	1	1	0	dichorionic					C-Section		x
1787	2017	23	20.96	Normal weight		≥ 37+0	1	1	0	dichorionic					C-Section
1788	2017	38	24.77	Normal weight	x	32-36+6	2	1	1	dichorionic					C-Section	x	x
1789	2017	28	19	Normal weight	x	32-36+6	2	1	1	dichorionic					C-Section
1790	2017	38	19.04	Normal weight		32-36+6	3	2	1	monochorionic	x				C-Section
1793	2017	36	24.57	Normal weight		≥ 37+0	2	2	0	monochorionic					C-Section
1794	2017	39	19.83	Normal weight	x	≥ 37+0	2	2	0	dichorionic	x				C-Section
1795	2017	37	25.95	Overweight	x	32-36+6	3	1	2	dichorionic					Vaginal
1796	2017	40	22.68	Normal weight	x	32-36+6	5	3	2	dichorionic					C-Section
1797	2017	33	21.63	Normal weight	x	32-36+6	1	1	0	dichorionic		x			C-Section		x
1798	2017	30	28.31	Overweight		28-31+6	2	2	0	monochorionic					C-Section
1799	2017	41	21.89	Normal weight		28-31+6	4	3	1	dichorionic					Vaginal
1800	2017	40	19.72	Normal weight		32-36+6	5	3	2	monochorionic					C-Section
1801	2017	35	24.09	Normal weight	x	≥ 37+0	1	1	0	dichorionic					C-Section
1803	2017	34	25	Overweight		32-36+6	2	2	0	dichorionic					C-Section
1805	2017	36	23	Normal weight		32-36+6	3	2	1	dichorionic	x				C-Section	x
1806	2017	34	25.61	Overweight	x	32-36+6	1	1	0	dichorionic					C-Section	x	x
1807	2017	33	27.16	Overweight	x	≥ 37+0	1	1	0	dichorionic					C-Section
1808	2017	31	24.06	Normal weight	x	≥ 37+0	1	1	0	dichorionic					C-Section		x
1809	2017	29	19.92	Normal weight		32-36+6	2	1	1	dichorionic					Both
1810	2017	35	27.97	Overweight	x	≥ 37+0	3	1	2	dichorionic					C-Section
1811	2017	28	23.94	Normal weight	x	≥ 37+0	1	1	0	dichorionic					C-Section
1813	2017	28	24.97	Normal weight		28-31+6	2	1	1	monochorionic					C-Section
1814	2017	30	21.78	Normal weight		32-36+6	1	1	0	monochorionic					C-Section				x
1815	2017	39	21.83	Normal weight		≥ 37+0	1	1	0	monochorionic					C-Section
1816	2017	35	22.2	Normal weight	x	≥ 37+0	4	2	2	dichorionic					Vaginal
1817	2017	35	21.88	Normal weight		≥ 37+0	5	2	3	monochorionic	x	x			C-Section
1819	2017	31	23	Normal weight	x	32-36+6	1	1	0	monochorionic					C-Section					x	x
1820	2017	33	28.26	Overweight	x	32-36+6	2	2	0	dichorionic	x				C-Section
1821	2017	36	21.53	Normal weight	x	≥ 37+0	1	1	0	dichorionic					C-Section
1822	2017	33	29.38	Overweight		≥ 37+0	4	3	1	dichorionic					Vaginal
1823	2017	33	21	Normal weight		32-36+6	1	1	0	dichorionic					C-Section
1824	2017	31	19.38	Normal weight	x	≥ 37+0	2	2	0	dichorionic					Vaginal
1826	2017	33	20.43	Normal weight	x	32-36+6	1	1	0	dichorionic					C-Section
1828	2017	47	21.08	Normal weight	x	32-36+6	1	1	0	dichorionic			x		C-Section
1831	2017	35	22.6	Normal weight		≥ 37+0	1	1	0	dichorionic					C-Section
1832	2017	30	19.23	Normal weight	x	≥ 37+0	1	1	0	dichorionic					Vaginal
1833	2017	29	21.16	Normal weight		≥ 37+0	2	2	0	dichorionic	x	x			C-Section
1835	2017	33	24.68	Normal weight		32-36+6	2	2	0	monochorionic	x				Vaginal			x
1836	2017	35	22.13	Normal weight		≥ 37+0	2	2	0	dichorionic					Vaginal
1837	2017	32	18.78	Normal weight		≥ 37+0	1	1	0	dichorionic					C-Section
1838	2017	40	28.34	Overweight	x	32-36+6	3	2	1	monochorionic	x				C-Section
1839	2017	37	23	Normal weight	x	≥ 37+0	4	1	3	dichorionic					C-Section	x
1840	2017	39	21.83	Normal weight	x	32-36+6	7	2	5	dichorionic					C-Section	x
1841	2017	25	25.08	Overweight		≥ 37+0	2	2	0	dichorionic					C-Section		x
1842	2017	29	22	Normal weight		32-36+6	2	2	0	monochorionic					C-Section	x
1844	2017	31	20.58	Normal weight		32-36+6	1	1	0	dichorionic					Both
1845	2017	37	23	Normal weight	x	≥ 37+0	2	1	1	dichorionic					C-Section
1846	2017	30	24.56	Normal weight		≥ 37+0	1	1	0	monochorionic					C-Section	x
1847	2017	33	28.41	Overweight	x	32-36+6	3	1	2	dichorionic					C-Section
1848	2017	34	29.67	Overweight	x	≥ 37+0	1	1	0	dichorionic					C-Section	x
1849	2017	34	19.13	Normal weight	x	≥ 37+0	1	1	0	dichorionic					C-Section
1850	2017	33	19	Normal weight		≥ 37+0	1	1	0	monochorionic					C-Section
1851	2017	34	20	Normal weight		≥ 37+0	1	1	0	dichorionic					C-Section
1852	2017	34	25.51	Overweight		32-36+6	1	1	0	monochorionic					Vaginal
1853	2017	39	19.47	Normal weight		≥ 37+0	3	3	0	monochorionic	x				C-Section
1856	2017	38	24.8	Normal weight		≥ 37+0	2	2	0	dichorionic					Vaginal
1857	2017	35	21	Normal weight	x	32-36+6	2	1	1	dichorionic					C-Section
1858	2017	35	20	Normal weight		≥ 37+0	1	1	0	dichorionic					Vaginal			x
1859	2017	40	22.41	Normal weight		32-36+6	3	1	2	dichorionic					C-Section
1860	2017	35	19.37	Normal weight	x	≥ 37+0	2	2	0	dichorionic					Vaginal			x
1861	2017	30	21.19	Normal weight		≥ 37+0	1	1	0	monochorionic					C-Section
1862	2017	34	18.71	Normal weight	x	≥ 37+0	1	1	0	dichorionic					C-Section
1863	2017	20	21.99	Normal weight		≥ 37+0	2	2	0	dichorionic					C-Section		x
1864	2017	36	25.26	Overweight		32-36+6	1	1	0	dichorionic					C-Section
1865	2017	31	20.13	Normal weight		32-36+6	2	2	0	monochorionic					Vaginal	x
1869	2017	24	21	Normal weight		32-36+6	1	1	0	dichorionic					C-Section		x
1871	2017	33	23	Normal weight		32-36+6	2	2	0	dichorionic	x				Vaginal	x
1872	2017	38	22.27	Normal weight	x	≥ 37+0	2	2	0	dichorionic	x				C-Section
1874	2017	37	20.8	Normal weight		32-36+6	6	4	2	dichorionic					C-Section
1875	2017	29	22.41	Normal weight	x	≥ 37+0	1	1	0	dichorionic					Vaginal
1876	2017	34	20.55	Normal weight		≥ 37+0	2	2	0	dichorionic					C-Section
1877	2017	32	21	Normal weight		32-36+6	7	5	2	dichorionic	x			x	C-Section					x
1878	2017	34	20	Normal weight		32-36+6	3	3	0	dichorionic					Vaginal
1879	2017	31	25	Overweight		≥ 37+0	2	2	0	dichorionic	x				C-Section
1880	2017	40	19.5	Normal weight		≥ 37+0	3	3	0	dichorionic	x				C-Section
1881	2017	31	25	Overweight	x	32-36+6	1	1	0	dichorionic					Vaginal
1883	2017	21	18.75	Normal weight		28-31+6	1	1	0	monochorionic					C-Section
1884	2017	28	26.81	Overweight		32-36+6	2	2	0	monochorionic					Vaginal
1885	2017	26	25.8	Overweight	x	≥ 37+0	1	1	0	dichorionic					C-Section
1887	2017	36	21.8	Normal weight	x	32-36+6	3	2	1	monochorionic	x				C-Section					x
1888	2017	39	25.1	Overweight	x	≥ 37+0	1	1	0	dichorionic					C-Section	x
1891	2017	36	21.87	Normal weight		24-27+6	2	2	0	monochorionic	x				C-Section	x
1892	2017	37	20.9	Normal weight		32-36+6	2	2	0	dichorionic					Vaginal			x
1893	2017	35	23	Normal weight		≥ 37+0	3	2	1	dichorionic					C-Section
1894	2017	26	24	Normal weight		32-36+6	1	1	0	dichorionic					C-Section
1895	2017	38	24.69	Normal weight		≥ 37+0	2	1	1	dichorionic					C-Section
1896	2017	35	22.31	Normal weight	x	32-36+6	1	1	0	dichorionic					C-Section
1897	2017	35	22.41	Normal weight		28-31+6	2	2	0	monochorionic					C-Section					x
1898	2017	31	28.93	Overweight		≥ 37+0	2	2	0	monochorionic					Vaginal
1899	2017	34	20.03	Normal weight		32-36+6	1	1	0	monochorionic					C-Section
1900	2017	34	20.29	Normal weight		24-27+6	1	1	0	monochorionic					C-Section						x
1901	2017	27	24.02	Normal weight	x	≥ 37+0	2	2	0	dichorionic					C-Section	x
1902	2017	34	25.77	Overweight		≥ 37+0	2	2	0	dichorionic	x				C-Section
1904	2017	45	19.03	Normal weight	x	≥ 37+0	1	1	0	dichorionic					C-Section
1906	2017	39	25	Overweight		24-27+6	2	1	1	dichorionic					C-Section
1908	2017	32	22.96	Normal weight		32-36+6	1	1	0	dichorionic					Vaginal	x
1909	2017	34	22.72	Normal weight		32-36+6	2	2	0	dichorionic					C-Section	x
1910	2017	33	21	Normal weight	x	≥ 37+0	1	1	0	dichorionic					C-Section
1911	2017	37	22.49	Normal weight	x	≥ 37+0	1	1	0	dichorionic					C-Section
1912	2017	36	22	Normal weight	x	32-36+6	1	1	0	dichorionic					C-Section
1913	2017	45	19	Normal weight		28-31+6	1	1	0	dichorionic			x		C-Section
1914	2017	35	21	Normal weight	x	≥ 37+0	1	1	0	dichorionic					C-Section
1915	2017	40	26.56	Overweight		24-27+6	8	5	3	dichorionic					Vaginal			x	x		x
1916	2017	37	25	Overweight		32-36+6	1	1	0	monochorionic					Vaginal	x		x
1917	2017	32	22.95	Normal weight		28-31+6	1	1	0	monochorionic					C-Section				x
1918	2017	32	19.1	Normal weight	x	≥ 37+0	2	2	0	dichorionic					Vaginal			x
1919	2017	37	19.3	Normal weight	x	32-36+6	1	1	0	dichorionic					Vaginal			x
1920	2017	27	22.41	Normal weight		28-31+6	1	1	0	monochorionic					C-Section					x
1922	2017	29	26.37	Overweight		≥ 37+0	4	2	2	monochorionic		x			C-Section
1923	2017	36	21.88	Normal weight	x	32-36+6	3	2	1	dichorionic					C-Section
1924	2017	36	27.77	Overweight		32-36+6	2	2	0	dichorionic	x				C-Section
1925	2017	34	25	Overweight	x	≥ 37+0	2	2	0	dichorionic		x			Vaginal			x
1927	2017	40	18.61	Normal weight		32-36+6	3	3	0	monochorionic					C-Section
1928	2017	38	21.19	Normal weight	x	32-36+6	2	1	1	dichorionic					C-Section		x
1929	2017	27	25	Overweight	x	≥ 37+0	1	1	0	dichorionic					C-Section
1930	2017	65	25.59	Overweight	x	28-31+6	3	1	2	dichorionic					C-Section	x	x
1931	2017	31	20.98	Normal weight	x	≥ 37+0	1	1	0	dichorionic					Vaginal
1933	2017	24	20.76	Normal weight		≥ 37+0	1	1	0	dichorionic					C-Section
1934	2017	32	20.94	Normal weight	x	≥ 37+0	2	1	1	dichorionic					C-Section			x
1935	2017	39	22.49	Normal weight		32-36+6	4	4	0	dichorionic					Both
1936	2018	31	23.88	Normal weight		32-36+6	1	1	0	monochorionic					C-Section		x
1937	2018	42	27.05	Overweight	x	32-36+6	1	1	0	dichorionic					Vaginal
1938	2018	36	19.8	Normal weight	x	32-36+6	1	1	0	dichorionic					Vaginal			x
1939	2018	30	27	Overweight		< 24	1	1	0	monochorionic					Vaginal			x		x
1940	2018	35	21.71	Normal weight		32-36+6	1	1	0	monochorionic					C-Section
1941	2018	35	19.94	Normal weight	x	≥ 37+0	2	1	1	dichorionic					C-Section
1942	2018	34	22.49	Normal weight	x	32-36+6	1	1	0	dichorionic					C-Section		x
1943	2018	38	20.45	Normal weight		32-36+6	1	1	0	dichorionic					C-Section	x
1944	2018	19	21.34	Normal weight		32-36+6	1	1	0	dichorionic					C-Section
1945	2018	31	22.89	Normal weight		32-36+6	2	1	1	dichorionic					C-Section
1946	2018	35	23.32	Normal weight		32-36+6	1	1	0	dichorionic					C-Section
1947	2018	47	23.38	Normal weight	x	24-27+6	4	4	0	dichorionic					C-Section					x
1948	2018	30	23	Normal weight	x	≥ 37+0	1	1	0	dichorionic					C-Section		x
1950	2018	45	24.46	Normal weight	x	32-36+6	1	1	0	dichorionic					C-Section
1951	2018	38	24.02	Normal weight		≥ 37+0	3	2	1	dichorionic					Vaginal
1952	2018	27	23	Normal weight	x	32-36+6	1	1	0	dichorionic					Both
1953	2018	31	25.59	Overweight	x	≥ 37+0	1	1	0	dichorionic					Vaginal
1955	2018	43	25.56	Overweight	x	≥ 37+0	6	2	4	dichorionic					Vaginal				x
1956	2018	39	20.2	Normal weight	x	≥ 37+0	2	2	0	dichorionic					C-Section
1957	2018	30	19.47	Normal weight	x	32-36+6	1	1	0	dichorionic					C-Section	x
1958	2018	32	27.68	Overweight	x	≥ 37+0	2	2	0	dichorionic		x			C-Section
1959	2018	30	23.53	Normal weight		32-36+6	1	1	0	monochorionic					C-Section	x
1960	2018	32	22.68	Normal weight		32-36+6	1	1	0	dichorionic					Vaginal
1961	2018	28	25.46	Overweight		32-36+6	4	2	2	monochorionic	x				C-Section	x
1962	2018	34	22	Normal weight		≥ 37+0	1	1	0	dichorionic					C-Section
1964	2018	45	20	Normal weight	x	≥ 37+0	5	2	3	dichorionic					Vaginal
1965	2018	39	19.38	Normal weight	x	32-36+6	1	1	0	dichorionic					C-Section	x
1966	2018	39	24	Normal weight		≥ 37+0	3	2	1	dichorionic					C-Section
1967	2018	39	20.45	Normal weight		24-27+6	2	2	0	monochorionic	x				Vaginal				x
1968	2018	33	23.38	Normal weight		32-36+6	2	2	0	dichorionic					C-Section
1969	2018	29	19.94	Normal weight		≥ 37+0	2	1	1	dichorionic					C-Section
1970	2018	35	21.51	Normal weight	x	32-36+6	2	1	1	dichorionic					Vaginal		x	x
1971	2018	31	22.6	Normal weight		32-36+6	4	2	2	monochorionic					C-Section
1972	2018	37	26.26	Overweight		≥ 37+0	3	2	1	dichorionic					Vaginal
1974	2018	28	19.14	Normal weight		32-36+6	5	3	2	monochorionic	x	x			C-Section
1975	2018	42	19.72	Normal weight		32-36+6	2	2	0	dichorionic	x				C-Section
1976	2018	35	20.52	Normal weight		32-36+6	1	1	0	dichorionic					C-Section
1977	2018	33	23.31	Normal weight	x	32-36+6	2	2	0	dichorionic					Vaginal
1978	2018	29	24.61	Normal weight		32-36+6	3	3	0	dichorionic		x			C-Section						x
1979	2018	44	21	Normal weight	x	32-36+6	3	1	2	dichorionic					C-Section	x
1980	2018	38	25.91	Overweight	x	≥ 37+0	1	1	0	dichorionic					C-Section
1981	2018	33	23	Normal weight	x	≥ 37+0	1	1	0	dichorionic					C-Section
1982	2018	40	21	Normal weight		≥ 37+0	3	3	0	dichorionic					C-Section	x
1983	2018	29	26.85	Overweight		32-36+6	4	2	2	dichorionic		x			C-Section
1984	2018	43	23	Normal weight	x	32-36+6	1	1	0	dichorionic					C-Section	x
1985	2018	29	20.62	Normal weight	x	≥ 37+0	1	1	0	dichorionic					Vaginal			x		x
1986	2018	32	19.05	Normal weight	x	≥ 37+0	1	1	0	dichorionic					Vaginal
1987	2018	35	21.46	Normal weight	x	≥ 37+0	1	1	0	dichorionic					C-Section
1988	2018	39	23.05	Normal weight		32-36+6	5	3	2	dichorionic					C-Section
1989	2018	39	22.91	Normal weight		≥ 37+0	3	3	0	dichorionic	x				C-Section
1991	2018	36	22.91	Normal weight		32-36+6	3	1	2	monochorionic					C-Section
1992	2018	44	28	Overweight	x	≥ 37+0	1	1	0	dichorionic					C-Section
1993	2018	32	20.07	Normal weight		32-36+6	2	2	0	dichorionic					C-Section
1994	2018	33	23.8	Normal weight	x	24-27+6	2	1	1	dichorionic					C-Section
1995	2018	37	21	Normal weight		32-36+6	1	1	0	dichorionic					Vaginal
1996	2018	38	22.84	Normal weight	x	≥ 37+0	1	1	0	dichorionic					C-Section
1998	2018	37	25	Overweight		≥ 37+0	7	6	1	monochorionic					Vaginal	x
1999	2018	38	21	Normal weight		≥ 37+0	2	2	0	monochorionic					C-Section
2000	2018	34	26.35	Overweight	x	≥ 37+0	2	2	0	dichorionic	x				C-Section
2001	2018	41	24	Normal weight	x	32-36+6	2	1	1	dichorionic					C-Section
2002	2018	30	28.2	Overweight		28-31+6	1	1	0	dichorionic					C-Section
2004	2018	34	20.44	Normal weight		32-36+6	3	1	2	dichorionic		x			C-Section
2006	2018	39	21.88	Normal weight	x	≥ 37+0	1	1	0	dichorionic					Vaginal
2007	2018	35	26.03	Overweight		32-36+6	5	3	2	monochorionic					Vaginal	x
2008	2018	35	24	Normal weight		≥ 37+0	2	2	0	dichorionic					Vaginal
2009	2018	31	24.58	Normal weight	x	≥ 37+0	1	1	0	dichorionic					Vaginal
2010	2018	36	25.7	Overweight		≥ 37+0	5	4	1	dichorionic					Vaginal			x
2011	2018	28	21.71	Normal weight		≥ 37+0	1	1	0	monochorionic					C-Section
2012	2018	24	18.73	Normal weight		≥ 37+0	2	2	0	dichorionic	x				C-Section
2014	2018	31	20	Normal weight		32-36+6	1	1	0	dichorionic					C-Section
2015	2018	29	22.59	Normal weight		32-36+6	2	1	1	monochorionic					C-Section
2016	2018	21	24.01	Normal weight		32-36+6	1	1	0	dichorionic					C-Section		x	x
2019	2018	37	25.71	Overweight	x	32-36+6	2	2	0	dichorionic					Vaginal
2020	2018	31	19.1	Normal weight		32-36+6	2	2	0	dichorionic					Vaginal			x
2021	2018	38	20.76	Normal weight	x	28-31+6	1	1	0	dichorionic					C-Section
2023	2018	26	24.39	Normal weight		32-36+6	1	1	0	dichorionic					C-Section		x
2024	2018	36	19.84	Normal weight		32-36+6	4	3	1	dichorionic					Vaginal
2025	2018	36	28.2	Overweight		28-31+6	4	4	0	dichorionic					Vaginal	x
2026	2018	30	27.18	Overweight		32-36+6	2	2	0	monochorionic					C-Section
2028	2018	32	21.3	Normal weight		32-36+6	1	1	0	monochorionic					Vaginal
2029	2018	35	29.7	Overweight		32-36+6	2	1	1	dichorionic			x		C-Section
2030	2018	36	23.67	Normal weight	x	≥ 37+0	1	1	0	dichorionic					C-Section
2032	2018	37	21.22	Normal weight	x	≥ 37+0	1	1	0	dichorionic					C-Section
2033	2018	34	24.22	Normal weight		32-36+6	1	1	0	monochorionic					C-Section			x
2034	2018	35	20.83	Normal weight	x	≥ 37+0	1	1	0	dichorionic					Vaginal
2035	2018	26	23.42	Normal weight		≥ 37+0	2	1	1	dichorionic					C-Section					x
2036	2018	34	22.04	Normal weight		32-36+6	1	1	0	monochorionic					C-Section
2038	2018	37	19.95	Normal weight		32-36+6	3	2	1	dichorionic				x	Vaginal				x
2039	2018	29	25.97	Overweight	x	≥ 37+0	1	1	0	dichorionic					C-Section
2040	2018	39	20.9	Normal weight	x	≥ 37+0	3	2	1	monochorionic	x				C-Section
2041	2018	33	26	Overweight	x	≥ 37+0	1	1	0	dichorionic					C-Section
2042	2018	30	21.09	Normal weight		32-36+6	2	2	0	dichorionic	x				Vaginal	x
2043	2018	32	24.84	Normal weight		≥ 37+0	1	1	0	dichorionic					C-Section				x
2044	2018	28	25.25	Overweight		≥ 37+0	2	1	1	dichorionic					C-Section	x
2045	2018	37	26.3	Overweight		≥ 37+0	1	1	0	dichorionic					C-Section
2046	2018	41	21.22	Normal weight	x	≥ 37+0	3	1	2	dichorionic					C-Section
2047	2018	31	21.3	Normal weight		32-36+6	2	1	1	monochorionic					C-Section
2048	2018	30	23.73	Normal weight		≥ 37+0	3	3	0	dichorionic					Vaginal	x
2049	2018	33	22.21	Normal weight	x	≥ 37+0	1	1	0	dichorionic					Vaginal			x
2050	2018	38	23.51	Normal weight	x	≥ 37+0	3	1	2	dichorionic					C-Section			x
2051	2018	36	20.57	Normal weight		32-36+6	1	1	0	dichorionic					C-Section				x
2052	2018	31	20.9	Normal weight	x	≥ 37+0	1	1	0	dichorionic					C-Section
2054	2018	18	20	Normal weight		< 24	1	1	0	monochorionic					Vaginal
2055	2018	36	20.9	Normal weight		32-36+6	3	2	1	monochorionic					Vaginal			x	x
2057	2018	25	25.32	Overweight		28-31+6	1	1	0	dichorionic					Vaginal			x
2059	2018	35	20	Normal weight	x	32-36+6	1	1	0	dichorionic					C-Section
2060	2018	36	22.79	Normal weight		≥ 37+0	4	2	2	dichorionic					C-Section
2061	2018	28	24.44	Normal weight		≥ 37+0	1	1	0	dichorionic					C-Section		x	x
2062	2018	38	21.08	Normal weight	x	≥ 37+0	3	2	1	dichorionic					C-Section
2063	2018	33	26.22	Overweight	x	32-36+6	1	1	0	dichorionic					C-Section	x
2066	2018	27	27.36	Overweight		32-36+6	1	1	0	monochorionic					C-Section
2067	2018	34	22.27	Normal weight	x	32-36+6	1	1	0	dichorionic					C-Section
2068	2018	32	28.65	Overweight	x	32-36+6	1	1	0	dichorionic					C-Section	x	x
2069	2018	28	26.81	Overweight	x	32-36+6	1	1	0	dichorionic					C-Section
2070	2018	36	19	Normal weight	x	32-36+6	2	1	1	dichorionic					Vaginal
2071	2018	29	27.82	Overweight		28-31+6	2	2	0	monochorionic	x				C-Section					x
2072	2018	33	25.51	Overweight	x	≥ 37+0	1	1	0	dichorionic					C-Section				x
2073	2018	30	22.77	Normal weight		32-36+6	3	3	0	monochorionic	x	x			C-Section
2074	2018	44	19.5	Normal weight	x	32-36+6	1	1	0	dichorionic					C-Section	x
2075	2018	35	18.9	Normal weight	x	≥ 37+0	3	1	2	dichorionic					C-Section
2076	2018	33	20.44	Normal weight	x	≥ 37+0	1	1	0	dichorionic					C-Section	x		x
2077	2018	36	25.01	Overweight		32-36+6	1	1	0	dichorionic					C-Section
2078	2018	27	19.23	Normal weight		32-36+6	1	1	0	dichorionic					C-Section
2079	2018	40	29.4	Overweight		≥ 37+0	3	3	0	dichorionic			x		Vaginal
2080	2018	36	22.06	Normal weight	x	≥ 37+0	1	1	0	dichorionic			x		C-Section		x
2081	2018	34	21.6	Normal weight		≥ 37+0	2	2	0	dichorionic	x				C-Section
2082	2018	31	22.03	Normal weight	x	24-27+6	1	1	0	dichorionic					C-Section
2083	2018	31	23.14	Normal weight		≥ 37+0	3	2	1	dichorionic		x			C-Section	x
2084	2018	40	23.73	Normal weight	x	≥ 37+0	1	1	0	dichorionic					C-Section
2085	2018	45	24.3	Normal weight	x	32-36+6	1	1	0	dichorionic					C-Section
2086	2018	31	26.13	Overweight		32-36+6	4	2	2	dichorionic					C-Section
2087	2018	35	25.5	Overweight		32-36+6	2	2	0	dichorionic	x				C-Section				x
2088	2018	31	22.7	Normal weight		≥ 37+0	1	1	0	dichorionic					C-Section
2089	2018	31	27.7	Overweight	x	32-36+6	1	1	0	dichorionic					C-Section
2091	2018	37	26.04	Overweight	x	24-27+6	4	2	2	dichorionic					C-Section						x
2092	2018	41	20.75	Normal weight	x	32-36+6	1	1	0	dichorionic					C-Section
2093	2018	37	18.81	Normal weight		≥ 37+0	3	1	2	dichorionic					C-Section
2094	2018	33	23.89	Normal weight	x	32-36+6	2	2	0	dichorionic					C-Section
2095	2018	37	25.95	Overweight		28-31+6	4	2	2	dichorionic					C-Section
2096	2018	37	19.05	Normal weight		32-36+6	2	2	0	monochorionic	x				C-Section
2097	2018	29	24.68	Normal weight		32-36+6	1	1	0	monochorionic					C-Section
2099	2018	34	25.61	Overweight	x	24-27+6	1	1	0	dichorionic					C-Section				x
2100	2018	33	26.08	Overweight	x	≥ 37+0	4	1	3	dichorionic					C-Section
2101	2018	25	20.45	Normal weight		32-36+6	2	2	0	monochorionic					C-Section
2102	2018	39	24	Normal weight	x	28-31+6	1	1	0	dichorionic					C-Section
2103	2018	31	26.3	Overweight		< 24	2	2	0	monochorionic					C-Section
2104	2018	32	24.57	Normal weight	x	28-31+6	5	1	4	dichorionic					C-Section
2105	2018	38	21.8	Normal weight	x	28-31+6	2	2	0	monochorionic					C-Section
2106	2018	35	22.15	Normal weight		32-36+6	1	1	0	dichorionic					C-Section		x
2107	2018	35	22	Normal weight		32-36+6	1	1	0	monochorionic					C-Section			x
2108	2018	31	27.3	Overweight	x	≥ 37+0	1	1	0	dichorionic					Vaginal		x
2109	2018	37	28.63	Overweight	x	32-36+6	3	1	2	dichorionic					C-Section		x
2110	2018	31	24.38	Normal weight		≥ 37+0	1	1	0	dichorionic					Vaginal
2111	2018	32	22.65	Normal weight	x	≥ 37+0	1	1	0	dichorionic					C-Section	x
2114	2018	33	22.86	Normal weight	x	32-36+6	1	1	0	dichorionic					C-Section
2115	2018	42	20.76	Normal weight	x	≥ 37+0	1	1	0	dichorionic					Vaginal				x
2117	2018	35	25.7	Overweight		32-36+6	1	1	0	dichorionic					C-Section
2118	2018	35	22	Normal weight	x	32-36+6	1	1	0	dichorionic					Vaginal
2119	2018	32	22.1	Normal weight		32-36+6	1	1	0	dichorionic					C-Section
2120	2018	24	22.04	Normal weight		32-36+6	1	1	0	dichorionic					C-Section
2121	2018	32	19.84	Normal weight	x	32-36+6	1	1	0	dichorionic					C-Section	x
2122	2018	33	20.32	Normal weight		≥ 37+0	1	1	0	dichorionic					C-Section	x
2123	2018	35	21.3	Normal weight		32-36+6	3	3	0	dichorionic					C-Section	x
2125	2018	32	23.11	Normal weight		32-36+6	1	1	0	dichorionic					C-Section
2128	2018	31	20.8	Normal weight	x	≥ 37+0	1	1	0	dichorionic					C-Section
2129	2018	37	20.76	Normal weight	x	32-36+6	2	1	1	dichorionic					C-Section
2130	2018	29	23.62	Normal weight		≥ 37+0	1	1	0	dichorionic					C-Section
2132	2018	32	23.44	Normal weight	x	32-36+6	4	2	2	dichorionic					C-Section		x
2133	2018	30	25.26	Overweight		32-36+6	2	2	0	dichorionic					C-Section
2134	2018	32	22.49	Normal weight	x	≥ 37+0	3	2	1	dichorionic					C-Section		x	x
2136	2019	33	25.63	Overweight	x	32-36+6	2	1	1	dichorionic					C-Section
2138	2019	35	20.9	Normal weight		≥ 37+0	2	1	1	dichorionic					C-Section
2139	2019	38	23.67	Normal weight	x	32-36+6	1	1	0	dichorionic					C-Section	x		x
2140	2019	33	24.13	Normal weight		≥ 37+0	4	2	2	monochorionic		x			Vaginal
2141	2019	35	22.91	Normal weight		≥ 37+0	2	2	0	dichorionic	x				C-Section
2142	2019	29	22.66	Normal weight		32-36+6	1	1	0	dichorionic					C-Section
2145	2019	34	20.28	Normal weight	x	≥ 37+0	2	2	0	dichorionic					Vaginal
2146	2019	34	29.41	Overweight		32-36+6	1	1	0	monochorionic					C-Section
2147	2019	30	25.91	Overweight		≥ 37+0	1	1	0	dichorionic					Vaginal	x
2148	2019	39	20.69	Normal weight	x	≥ 37+0	3	1	2	dichorionic					Both
2149	2019	36	20.83	Normal weight	x	32-36+6	2	2	0	dichorionic					Vaginal
2150	2019	36	22.23	Normal weight	x	≥ 37+0	3	1	2	dichorionic					C-Section
2151	2019	32	22.48	Normal weight		24-27+6	2	2	0	monochorionic					Vaginal				x
2152	2019	35	21.94	Normal weight	x	≥ 37+0	1	1	0	dichorionic					C-Section
2154	2019	34	19.33	Normal weight		≥ 37+0	2	2	0	dichorionic	x				C-Section
2155	2019	27	22.66	Normal weight	x	32-36+6	1	1	0	dichorionic					C-Section
2157	2019	32	29.48	Overweight	x	≥ 37+0	1	1	0	dichorionic					C-Section
2158	2019	34	24.4	Normal weight		≥ 37+0	2	2	0	dichorionic	x				C-Section
2159	2019	37	22.89	Normal weight		≥ 37+0	2	2	0	monochorionic					Vaginal				x
2160	2019	33	20.44	Normal weight		≥ 37+0	3	3	0	dichorionic					C-Section
2162	2019	33	21.8	Normal weight	x	32-36+6	2	2	0	dichorionic					Vaginal
2163	2019	24	20.5	Normal weight		32-36+6	1	1	0	monochorionic					C-Section
2164	2019	30	19.5	Normal weight		32-36+6	2	2	0	monochorionic					C-Section
2165	2019	28	21.5	Normal weight		32-36+6	5	2	3	dichorionic	x				C-Section
2166	2019	28	19.72	Normal weight	x	≥ 37+0	1	1	0	dichorionic					Vaginal
2167	2019	31	27.55	Overweight		32-36+6	2	2	0	dichorionic					Both	x
2168	2019	28	23.44	Normal weight		32-36+6	1	1	0	monochorionic					C-Section	x
2169	2019	36	24.46	Normal weight	x	32-36+6	1	1	0	monochorionic					C-Section
2170	2019	39	22.31	Normal weight	x	≥ 37+0	2	1	1	dichorionic					C-Section				x
2171	2019	25	26.85	Overweight	x	≥ 37+0	1	1	0	dichorionic					C-Section
2172	2019	22	24.8	Normal weight		32-36+6	1	1	0	dichorionic					C-Section
2173	2019	27	25.48	Overweight	x	32-36+6	1	1	0	dichorionic		x			C-Section
2174	2019	33	21.63	Normal weight	x	32-36+6	1	1	0	dichorionic					C-Section
2175	2019	36	25.39	Overweight		≥ 37+0	4	3	1	monochorionic	x				C-Section			x
2176	2019	20	19.71	Normal weight		32-36+6	1	1	0	dichorionic					C-Section
2177	2019	31	23.83	Normal weight	x	32-36+6	1	1	0	dichorionic					C-Section
2178	2019	29	26.18	Overweight		28-31+6	1	1	0	dichorionic					C-Section
2179	2019	34	22.6	Normal weight		≥ 37+0	1	1	0	dichorionic					C-Section
2180	2019	31	21.08	Normal weight		28-31+6	2	2	0	dichorionic					C-Section
2181	2019	31	19.23	Normal weight		32-36+6	1	1	0	dichorionic					Vaginal
2182	2019	28	20.66	Normal weight		≥ 37+0	1	1	0	dichorionic			x		C-Section
2185	2019	32	19.72	Normal weight		32-36+6	1	1	0	dichorionic					Vaginal		x	x
2186	2019	37	20.62	Normal weight		≥ 37+0	3	2	1	dichorionic					Vaginal			x
2187	2019	31	21.55	Normal weight		≥ 37+0	2	2	0	monochorionic					Vaginal
2189	2019	29	24.74	Normal weight		≥ 37+0	2	1	1	dichorionic					C-Section
2191	2019	33	19.71	Normal weight		32-36+6	1	1	0	monochorionic					C-Section
2192	2019	33	21.67	Normal weight		≥ 37+0	3	2	1	dichorionic					Vaginal
2193	2019	51	20.83	Normal weight	x	≥ 37+0	2	1	1	dichorionic					C-Section
2194	2019	35	24.58	Normal weight		32-36+6	3	1	2	monochorionic					C-Section		x	x
2195	2019	32	21.88	Normal weight		≥ 37+0	2	2	0	dichorionic					C-Section
2196	2019	35	24.02	Normal weight	x	≥ 37+0	3	1	2	dichorionic					C-Section
2197	2019	36	24.03	Normal weight		≥ 37+0	2	2	0	dichorionic					C-Section
2198	2019	37	24.92	Normal weight		32-36+6	2	2	0	monochorionic	x				C-Section
2199	2019	29	23.51	Normal weight		32-36+6	1	1	0	dichorionic					Vaginal
2200	2019	35	20.32	Normal weight		≥ 37+0	2	2	0	dichorionic					C-Section
2201	2019	30	27.34	Overweight		≥ 37+0	4	3	1	dichorionic	x				C-Section
2202	2019	29	23.03	Normal weight		≥ 37+0	3	2	1	dichorionic					C-Section
2203	2019	28	19.88	Normal weight		32-36+6	1	1	0	dichorionic					Vaginal
2204	2019	29	26.23	Overweight		32-36+6	1	1	0	monochorionic					C-Section
2205	2019	31	27.04	Overweight		≥ 37+0	1	1	0	dichorionic					C-Section			x
2206	2019	28	19.88	Normal weight		32-36+6	1	1	0	dichorionic					Vaginal
2207	2019	31	21.83	Normal weight	x	32-36+6	2	1	1	dichorionic					Vaginal
2208	2019	31	19.98	Normal weight		32-36+6	2	1	1	dichorionic					C-Section
2209	2019	42	25.7	Overweight	x	32-36+6	4	2	2	dichorionic					C-Section
2210	2019	27	19.71	Normal weight		≥ 37+0	1	1	0	dichorionic					Vaginal
2211	2019	38	28.34	Overweight	x	≥ 37+0	1	1	0	dichorionic					C-Section
2212	2019	43	19.44	Normal weight	x	32-36+6	2	2	0	dichorionic	x				C-Section
2213	2019	36	22.32	Normal weight	x	≥ 37+0	1	1	0	dichorionic					C-Section
2215	2019	20	26.84	Overweight		≥ 37+0	1	1	0	dichorionic					C-Section
2216	2019	35	23.83	Normal weight		≥ 37+0	2	2	0	dichorionic					C-Section
2217	2019	30	20.32	Normal weight		≥ 37+0	2	2	0	monochorionic	x				C-Section
2218	2019	28	21.5	Normal weight		24-27+6	1	1	0	monochorionic					C-Section
2219	2019	37	24.8	Normal weight	x	≥ 37+0	3	2	1	dichorionic	x				C-Section	x
2220	2019	32	25.06	Overweight	x	≥ 37+0	1	1	0	dichorionic					Vaginal			x
2223	2019	34	24.61	Normal weight		≥ 37+0	3	3	0	dichorionic		x			Vaginal
2224	2019	35	19.25	Normal weight		≥ 37+0	4	2	2	dichorionic					C-Section
2225	2019	19	19.47	Normal weight		32-36+6	1	1	0	monochorionic					Vaginal
2226	2019	32	21.8	Normal weight	x	≥ 37+0	1	1	0	dichorionic					C-Section	x		x
2227	2019	26	20.08	Normal weight	x	32-36+6	2	2	0	dichorionic		x			Vaginal
2228	2019	36	21.34	Normal weight		32-36+6	1	1	0	dichorionic					Vaginal
2229	2019	37	23.14	Normal weight		≥ 37+0	2	1	1	monochorionic					Vaginal
2231	2019	31	22.76	Normal weight		≥ 37+0	1	1	0	monochorionic					C-Section
2233	2019	28	18.99	Normal weight		32-36+6	2	2	0	dichorionic					Vaginal	x
2234	2019	35	23.39	Normal weight		≥ 37+0	1	1	0	monochorionic					C-Section
2235	2019	38	20.18	Normal weight		≥ 37+0	2	2	0	dichorionic					C-Section
2236	2019	36	26	Overweight	x	28-31+6	3	1	2	dichorionic					C-Section
2237	2019	37	23.03	Normal weight		28-31+6	1	1	0	monochorionic					Vaginal				x
2238	2019	21	18.78	Normal weight		≥ 37+0	1	1	0	monochorionic					C-Section
2240	2019	31	25.65	Overweight		32-36+6	1	1	0	monochorionic					Vaginal	x	x
2241	2019	35	24.2	Normal weight		≥ 37+0	3	3	0	dichorionic					Vaginal
2243	2019	35	23.74	Normal weight	x	≥ 37+0	1	1	0	dichorionic					C-Section	x
2244	2019	34	22.9	Normal weight		32-36+6	1	1	0	dichorionic					C-Section
2245	2019	34	25	Overweight		28-31+6	4	4	0	monochorionic					Vaginal
2246	2019	35	19.38	Normal weight		≥ 37+0	1	1	0	dichorionic					C-Section
2247	2019	38	20.81	Normal weight	x	32-36+6	1	1	0	dichorionic					C-Section
2249	2019	40	19.72	Normal weight	x	32-36+6	1	1	0	dichorionic					C-Section
2250	2019	38	24.62	Normal weight	x	≥ 37+0	1	1	0	dichorionic					Vaginal			x
2251	2019	34	23	Normal weight		32-36+6	2	1	1	monochorionic					Vaginal
2254	2019	37	27.51	Overweight		≥ 37+0	3	3	0	dichorionic					Vaginal
2255	2019	33	19.72	Normal weight	x	≥ 37+0	2	2	0	dichorionic					Vaginal			x
2256	2019	35	20.05	Normal weight		32-36+6	1	1	0	monochorionic					C-Section
2259	2019	34	27.4	Overweight		≥ 37+0	2	2	0	dichorionic					C-Section
2260	2019	41	24.98	Normal weight	x	≥ 37+0	1	1	0	dichorionic					C-Section
2261	2019	42	20.57	Normal weight	x	32-36+6	1	1	0	dichorionic					C-Section
2262	2019	32	19.96	Normal weight	x	≥ 37+0	3	2	1	dichorionic	x				C-Section
2263	2019	35	23.14	Normal weight		32-36+6	1	1	0	monochorionic					C-Section
2264	2019	29	21.89	Normal weight	x	24-27+6	1	1	0	dichorionic					C-Section					x
2265	2019	33	29.4	Overweight		32-36+6	3	2	1	dichorionic					C-Section
2266	2019	28	20.7	Normal weight		28-31+6	1	1	0	monochorionic					C-Section				x
2268	2019	30	21.1	Normal weight		≥ 37+0	1	1	0	dichorionic					C-Section
2269	2019	33	19.72	Normal weight	x	≥ 37+0	2	1	1	dichorionic					C-Section
2270	2019	39	28.73	Overweight	x	≥ 37+0	1	1	0	dichorionic					Vaginal	x
2271	2019	35	24.16	Normal weight		≥ 37+0	2	2	0	dichorionic	x				C-Section
2272	2019	35	24.44	Normal weight		≥ 37+0	2	2	0	dichorionic					Vaginal
2273	2019	34	26.7	Overweight		28-31+6	2	2	0	monochorionic					C-Section				x
2276	2019	33	22.89	Normal weight		32-36+6	3	3	0	monochorionic	x				C-Section
2279	2019	36	24.17	Normal weight		≥ 37+0	2	2	0	monochorionic					Vaginal
2280	2019	39	26.56	Overweight		32-36+6	2	1	1	dichorionic					C-Section	x
2281	2019	30	20.03	Normal weight		32-36+6	2	2	0	dichorionic					C-Section
2283	2019	33	20.28	Normal weight		≥ 37+0	3	3	0	monochorionic					Vaginal
2284	2019	38	23.42	Normal weight		≥ 37+0	1	1	0	dichorionic					Vaginal
2285	2019	33	27.34	Overweight		32-36+6	2	2	0	dichorionic	x				Vaginal	x
2286	2019	23	22.23	Normal weight		32-36+6	1	1	0	dichorionic					Vaginal
2287	2019	31	24.02	Normal weight		≥ 37+0	1	1	0	monochorionic					C-Section
2289	2019	28	21.51	Normal weight		≥ 37+0	1	1	0	monochorionic					Vaginal			x
2290	2019	30	27.34	Overweight	x	≥ 37+0	2	1	1	dichorionic					C-Section
2291	2019	36	26.61	Overweight		≥ 37+0	2	2	0	monochorionic	x				C-Section	x		x
2292	2019	37	27.69	Overweight		≥ 37+0	4	2	2	monochorionic	x				C-Section
2293	2019	42	22.95	Normal weight		≥ 37+0	3	3	0	dichorionic					C-Section	x
2294	2019	34	21.5	Normal weight	x	32-36+6	3	1	2	monochorionic					C-Section
2295	2019	34	20.9	Normal weight		32-36+6	2	1	1	dichorionic					C-Section		x
2296	2019	35	26	Overweight		32-36+6	3	2	1	dichorionic					C-Section
2297	2019	28	23.42	Normal weight		24-27+6	1	1	0	monochorionic					Vaginal
2298	2019	37	23.72	Normal weight	x	32-36+6	1	1	0	dichorionic					C-Section
2299	2019	33	23.02	Normal weight		32-36+6	2	2	0	monochorionic	x				C-Section				x
2301	2019	40	22.77	Normal weight	x	≥ 37+0	3	3	0	dichorionic					C-Section
2302	2019	35	23.44	Normal weight	x	32-36+6	2	2	0	dichorionic					C-Section
2303	2019	34	19.72	Normal weight	x	32-36+6	1	1	0	dichorionic					Vaginal
2304	2019	42	28.73	Overweight	x	≥ 37+0	2	1	1	monochorionic					C-Section	x
2305	2019	33	22.76	Normal weight		≥ 37+0	1	1	0	dichorionic					C-Section
2306	2019	33	24.54	Normal weight	x	≥ 37+0	1	1	0	dichorionic					C-Section
2307	2019	30	25.31	Overweight		≥ 37+0	3	1	2	monochorionic					C-Section
2308	2019	34	21.97	Normal weight		≥ 37+0	1	1	0	dichorionic					C-Section
2309	2019	34	22.27	Normal weight	x	32-36+6	1	1	0	dichorionic					C-Section
2310	2019	36	21.19	Normal weight	x	< 24	1	1	0	monochorionic					Vaginal			x	x
2311	2019	31	24.45	Normal weight		32-36+6	2	2	0	dichorionic					Vaginal
2312	2019	37	23.71	Normal weight		32-36+6	2	2	0	monochorionic					Vaginal
2313	2019	39	20.7	Normal weight	x	32-36+6	1	1	0	dichorionic					C-Section
2314	2019	32	26.84	Overweight		≥ 37+0	3	2	1	dichorionic	x				C-Section
2316	2019	40	28.28	Overweight		32-36+6	1	1	0	dichorionic					C-Section
2317	2019	33	22.66	Normal weight		≥ 37+0	2	2	0	dichorionic	x				C-Section			x
2318	2019	40	20.2	Normal weight	x	32-36+6	1	1	0	dichorionic					C-Section
2319	2019	36	19.33	Normal weight		32-36+6	3	3	0	monochorionic	x				C-Section
2321	2019	22	25.26	Overweight		32-36+6	1	1	0	dichorionic					C-Section
2322	2019	40	24.54	Normal weight	x	32-36+6	2	2	0	dichorionic					Vaginal		x
2323	2019	37	21.01	Normal weight		≥ 37+0	4	2	2	dichorionic					C-Section
2325	2019	29	21	Normal weight		28-31+6	3	1	2	dichorionic					C-Section	x
2326	2019	20	24.49	Normal weight		≥ 37+0	1	1	0	dichorionic		x			C-Section
2327	2019	38	26.89	Overweight		≥ 37+0	3	2	1	dichorionic	x				C-Section
2328	2019	41	18.7	Normal weight	x	28-31+6	4	2	2	dichorionic					C-Section	x
2329	2019	35	26.4	Overweight	x	32-36+6	2	2	0	monochorionic					Vaginal			x	x
2330	2019	48	27.68	Overweight	x	32-36+6	2	1	1	dichorionic					C-Section
2332	2019	37	24.69	Normal weight		≥ 37+0	2	1	1	dichorionic					C-Section	x
2333	2019	36	23.81	Normal weight	x	32-36+6	1	1	0	dichorionic					Vaginal			x
2335	2019	29	20.82	Normal weight		≥ 37+0	1	1	0	dichorionic					Vaginal	x
2336	2019	34	26.45	Overweight		≥ 37+0	1	1	0	dichorionic					C-Section
2337	2019	34	25.56	Overweight	x	32-36+6	2	2	0	monochorionic					C-Section
2338	2019	39	21.72	Normal weight		32-36+6	2	1	1	dichorionic					C-Section
2340	2019	29	22.6	Normal weight		≥ 37+0	1	1	0	dichorionic					C-Section
2341	2019	29	21.6	Normal weight		24-27+6	1	1	0	monochorionic					C-Section
2343	2019	41	22.66	Normal weight	x	≥ 37+0	1	1	0	dichorionic			x		C-Section
2345	2019	35	20.32	Normal weight		≥ 37+0	2	1	1	dichorionic					C-Section
2346	2019	38	22.46	Normal weight	x	32-36+6	1	1	0	dichorionic					C-Section
2347	2019	22	20.57	Normal weight		32-36+6	1	1	0	monochorionic					C-Section
2348	2019	32	29.67	Overweight		32-36+6	1	1	0	monochorionic					C-Section	x
2349	2019	33	22.39	Normal weight		32-36+6	1	1	0	monochorionic					C-Section
2351	2019	37	18.99	Normal weight		28-31+6	1	1	0	monochorionic					C-Section
2353	2019	38	19.79	Normal weight		≥ 37+0	2	2	0	monochorionic					C-Section
2354	2019	34	21.9	Normal weight	x	32-36+6	1	1	0	dichorionic					Vaginal						x
2356	2019	34	19.96	Normal weight		28-31+6	1	1	0	monochorionic					C-Section
2357	2019	38	20.07	Normal weight		≥ 37+0	5	3	2	monochorionic	x				Vaginal
2358	2019	39	19.49	Normal weight		32-36+6	2	1	1	dichorionic					Vaginal
2366	2020	19	20.45	Normal weight		≥ 37+0	1	1	0	monochorionic					Both
2367	2020	36	23.12	Normal weight	x	≥ 37+0	1	1	0	dichorionic					Vaginal
2368	2020	32	20.8	Normal weight		≥ 37+0	1	1	0	monochorionic					Vaginal
2369	2020	33	22.3	Normal weight		32-36+6	1	1	0	dichorionic					C-Section	x	x
2370	2020	36	19.83	Normal weight	x	32-36+6	1	1	0	dichorionic					Vaginal
2371	2020	36	20.2	Normal weight		32-36+6	1	1	0	dichorionic					C-Section
2372	2020	28	21.19	Normal weight		≥ 37+0	1	1	0	dichorionic					Vaginal
2373	2020	31	23.95	Normal weight		≥ 37+0	1	1	0	dichorionic					C-Section
2374	2020	33	23.3	Normal weight	x	32-36+6	1	1	0	dichorionic					Vaginal
2375	2020	34	22.22	Normal weight		≥ 37+0	1	1	0	dichorionic					C-Section
2376	2020	36	21.85	Normal weight	x	32-36+6	2	1	1	dichorionic					C-Section
2377	2020	30	22.2	Normal weight		≥ 37+0	2	2	0	dichorionic					Vaginal
2378	2020	38	21.67	Normal weight	x	≥ 37+0	1	1	0	dichorionic					C-Section			x
2379	2020	27	24.34	Normal weight		32-36+6	5	3	2	dichorionic					Vaginal
2380	2020	37	21.97	Normal weight	x	32-36+6	1	1	0	dichorionic					C-Section			x
2381	2020	36	20.53	Normal weight		≥ 37+0	2	2	0	monochorionic					Vaginal			x
2382	2020	34	24.09	Normal weight	x	32-36+6	1	1	0	dichorionic					C-Section	x
2383	2020	40	20.32	Normal weight	x	≥ 37+0	2	1	1	dichorionic					C-Section
2384	2020	29	21.31	Normal weight	x	≥ 37+0	1	1	0	dichorionic					Vaginal				x
2385	2020	38	20.8	Normal weight		32-36+6	2	1	1	dichorionic					C-Section
2386	2020	28	20.48	Normal weight		≥ 37+0	1	1	0	dichorionic					C-Section
2387	2020	41	22.27	Normal weight	x	32-36+6	2	1	1	dichorionic					C-Section
2388	2020	32	22.86	Normal weight		≥ 37+0	1	1	0	dichorionic					C-Section
2389	2020	33	22.49	Normal weight		≥ 37+0	5	3	2	dichorionic					Both
2390	2020	42	22.2	Normal weight	x	≥ 37+0	3	1	2	dichorionic					C-Section			x
2391	2020	41	20.07	Normal weight	x	32-36+6	2	1	1	dichorionic					C-Section		x
2392	2020	34	21.88	Normal weight		32-36+6	3	3	0	dichorionic					C-Section
2393	2020	38	22.68	Normal weight		32-36+6	1	1	0	dichorionic					C-Section
2394	2020	39	18.96	Normal weight		≥ 37+0	4	2	2	dichorionic					Vaginal
2395	2020	36	24.45	Normal weight		≥ 37+0	2	2	0	dichorionic					Vaginal
2396	2020	35	19.14	Normal weight		≥ 37+0	4	3	1	dichorionic					Vaginal
2397	2020	31	19.57	Normal weight		32-36+6	1	1	0	dichorionic					Vaginal
2398	2020	45	21.5	Normal weight	x	32-36+6	5	2	3	dichorionic	x				C-Section			x
2400	2020	27	24.22	Normal weight		≥ 37+0	1	1	0	monochorionic					Vaginal	x
2401	2020	37	21.22	Normal weight	x	32-36+6	1	1	0	dichorionic					Vaginal
2402	2020	34	22.22	Normal weight		32-36+6	2	2	0	dichorionic					C-Section	x
2403	2020	33	24.22	Normal weight	x	32-36+6	1	1	0	dichorionic					C-Section	x
2404	2020	34	24.22	Normal weight	x	32-36+6	1	1	0	dichorionic					C-Section		x			x
2405	2020	35	19.47	Normal weight	x	≥ 37+0	3	2	1	dichorionic					Vaginal
2406	2020	31	23.03	Normal weight		32-36+6	1	1	0	monochorionic					Vaginal
2407	2020	45	23.83	Normal weight	x	32-36+6	2	1	1	monochorionic					C-Section
2408	2020	25	22.23	Normal weight		32-36+6	1	1	0	monochorionic					Vaginal		x
2409	2020	38	22.38	Normal weight	x	32-36+6	1	1	0	dichorionic					C-Section
2410	2020	34	23.39	Normal weight		≥ 37+0	3	3	0	dichorionic	x				C-Section
2411	2020	44	22.79	Normal weight		≥ 37+0	4	1	3	dichorionic					C-Section
2412	2020	38	20	Normal weight	x	≥ 37+0	1	1	0	dichorionic					C-Section
2413	2020	35	23.1	Normal weight		32-36+6	2	2	0	dichorionic					C-Section
2414	2020	38	24.03	Normal weight	x	≥ 37+0	1	1	0	dichorionic					C-Section
2415	2020	37	21.22	Normal weight		32-36+6	3	1	2	monochorionic					C-Section
2416	2020	29	21.88	Normal weight		≥ 37+0	1	1	0	dichorionic					C-Section
2417	2020	29	22.21	Normal weight		32-36+6	1	1	0	dichorionic					C-Section
2418	2020	28	22.68	Normal weight	x	28-31+6	1	1	0	dichorionic					C-Section
2419	2020	32	24.84	Normal weight		32-36+6	1	1	0	dichorionic					C-Section
2420	2020	37	21.63	Normal weight	x	32-36+6	1	1	0	dichorionic					C-Section
2421	2020	37	22.72	Normal weight		≥ 37+0	3	3	0	monochorionic					Vaginal
2422	2020	19	21.48	Normal weight		≥ 37+0	1	1	0	monochorionic					C-Section
2423	2020	28	20.66	Normal weight		32-36+6	1	1	0	monochorionic					C-Section
2424	2020	32	21.56	Normal weight		32-36+6	2	2	0	monochorionic					Vaginal
2425	2020	31	20.57	Normal weight		≥ 37+0	1	1	0	dichorionic					Vaginal
2426	2020	34	23.67	Normal weight		32-36+6	1	1	0	dichorionic					C-Section		x
2427	2020	36	20.08	Normal weight		32-36+6	2	2	0	dichorionic					C-Section	x		x
2428	2020	30	19.71	Normal weight		32-36+6	1	1	0	dichorionic					Vaginal
2429	2020	33	24.67	Normal weight		≥ 37+0	1	1	0	monochorionic					C-Section
2430	2020	27	22.6	Normal weight		24-27+6	1	1	0	dichorionic					C-Section
2431	2020	35	24.8	Normal weight	x	≥ 37+0	3	2	1	dichorionic					C-Section	x		x
2432	2020	30	20.57	Normal weight	x	32-36+6	1	1	0	dichorionic					C-Section
2433	2020	48	19.2	Normal weight	x	32-36+6	5	3	2	dichorionic					C-Section	x
2434	2020	31	19.26	Normal weight		28-31+6	1	1	0	dichorionic					C-Section		x
2435	2020	37	23.74	Normal weight	x	≥ 37+0	2	1	1	dichorionic					Vaginal
2436	2020	26	23.44	Normal weight	x	≥ 37+0	1	1	0	monochorionic					C-Section
2437	2020	35	21.47	Normal weight		≥ 37+0	3	3	0	dichorionic	x				C-Section
2438	2020	32	19.33	Normal weight		32-36+6	1	1	0	dichorionic					C-Section			x
2439	2020	29	19.45	Normal weight	x	32-36+6	1	1	0	dichorionic					C-Section
2440	2020	37	23.05	Normal weight	x	≥ 37+0	2	1	1	dichorionic					C-Section
2441	2020	45	22.31	Normal weight	x	≥ 37+0	1	1	0	dichorionic					C-Section			x
2442	2020	28	20.42	Normal weight		32-36+6	1	1	0	dichorionic					Vaginal
2443	2020	37	23.8	Normal weight	x	≥ 37+0	2	2	0	dichorionic					Vaginal			x
2444	2020	29	21.08	Normal weight		28-31+6	4	1	3	monochorionic					C-Section
2445	2020	27	23.66	Normal weight		≥ 37+0	1	1	0	monochorionic					C-Section
2446	2020	26	19.49	Normal weight	x	32-36+6	1	1	0	monochorionic					C-Section
2447	2020	31	24	Normal weight		24-27+6	3	2	1	monochorionic	x				Vaginal				x
2448	2020	34	21.14	Normal weight	x	32-36+6	1	1	0	dichorionic					C-Section		x
2449	2020	37	23.39	Normal weight		32-36+6	1	1	0	monochorionic					C-Section
2450	2020	35	21.88	Normal weight	x	≥ 37+0	1	1	0	dichorionic					C-Section	x
2451	2020	35	19.84	Normal weight	x	≥ 37+0	2	2	0	dichorionic	x				C-Section
2452	2020	35	18.59	Normal weight		32-36+6	1	1	0	monochorionic					C-Section			x
2454	2020	39	24.22	Normal weight		32-36+6	2	1	1	dichorionic					C-Section
2455	2020	36	20.2	Normal weight		≥ 37+0	3	2	1	dichorionic					Vaginal
2456	2020	31	22.41	Normal weight		28-31+6	1	1	0	monochorionic		x			C-Section				x
2457	2020	33	22.66	Normal weight		32-36+6	3	3	0	dichorionic	x				Both
2458	2020	41	24.61	Normal weight	x	≥ 37+0	2	2	0	monochorionic					C-Section
2459	2020	38	19.57	Normal weight		≥ 37+0	3	3	0	dichorionic					Vaginal						x
2460	2020	32	23.89	Normal weight		32-36+6	2	1	1	dichorionic					C-Section	x		x
2461	2020	35	19.6	Normal weight		≥ 37+0	2	2	0	dichorionic					Vaginal	x
2462	2020	34	20.96	Normal weight		≥ 37+0	4	1	3	dichorionic					C-Section	x
2463	2020	29	22.27	Normal weight	x	28-31+6	1	1	0	dichorionic					C-Section		x
2464	2020	39	19.13	Normal weight	x	≥ 37+0	5	3	2	dichorionic					Vaginal
2465	2020	38	21.36	Normal weight		32-36+6	2	2	0	monochorionic	x				C-Section
2466	2020	31	23.39	Normal weight		32-36+6	1	1	0	monochorionic					C-Section
2467	2020	41	20.11	Normal weight		32-36+6	4	2	2	dichorionic					C-Section
2468	2020	33	21.8	Normal weight		32-36+6	2	1	1	dichorionic					C-Section	x		x
2469	2020	32	23.38	Normal weight		≥ 37+0	1	1	0	dichorionic					C-Section		x	x
2470	2020	35	21.8	Normal weight		≥ 37+0	2	2	0	dichorionic					Vaginal
2471	2020	34	23.88	Normal weight		32-36+6	3	2	1	dichorionic					Vaginal
[truncated: 349 more rows]
